# Supplementary material for: Hippocampus nalu, a new species of pygmy seahorse from South Africa, and the first record of a pygmy seahorse from the Indian Ocean (Teleostei, Syngnathidae)
Source: Zookeys. 2020 May 19;934:141–56. doi: 10.3897/zookeys.934.50924 (PMC7253503; doi:10.3897/zookeys.934.50924)
Supplement: XML Treatment for Hippocampus nalu [file zookeys.934.50924-treatment1.xml]

<!DOCTYPE tp:taxon-treatment
  PUBLIC "-//TaxonX//DTD Taxonomic Treatment Publishing DTD v0 20100105//EN" "tax-treatment-NSO.dtd">
<tp:taxon-treatment xmlns:tp="http://www.plazi.org/taxpub"><tp:treatment-meta><kwd-group><label>Taxon classification</label><kwd><named-content xmlns:xlink="http://www.w3.org/1999/xlink" content-type="kingdom">Animalia</named-content></kwd><kwd><named-content xmlns:xlink="http://www.w3.org/1999/xlink" content-type="order">Syngnathiformes</named-content></kwd><kwd><named-content xmlns:xlink="http://www.w3.org/1999/xlink" content-type="family">Syngnathidae</named-content></kwd></kwd-group><mixed-citation publication-type="journal"><person-group><name><surname>Short</surname><given-names>Graham</given-names></name><name><surname>Claassens</surname><given-names>Louw</given-names></name><name><surname>Smith</surname><given-names>Richard</given-names></name><name><surname>De Brauwer</surname><given-names>Maarten</given-names></name><name><surname>Hamilton</surname><given-names>Healy</given-names></name><name><surname>Stat</surname><given-names>Michael</given-names></name><name><surname>Harasti</surname><given-names>David</given-names></name></person-group><article-title><italic><tp:taxon-name><tp:taxon-name-part taxon-name-part-type="genus" reg="Hippocampus">Hippocampus</tp:taxon-name-part> <tp:taxon-name-part taxon-name-part-type="species" reg="nalu">nalu</tp:taxon-name-part></tp:taxon-name></italic>, a new species of pygmy seahorse from South Africa, and the first record of a pygmy seahorse from the Indian Ocean (<tp:taxon-name><tp:taxon-name-part taxon-name-part-type="subclass">Teleostei</tp:taxon-name-part></tp:taxon-name>, <tp:taxon-name><tp:taxon-name-part taxon-name-part-type="family">Syngnathidae</tp:taxon-name-part></tp:taxon-name>)</article-title><source>Zookeys</source><day>19</day><month>5</month><year>2020</year><volume>934</volume><fpage>141</fpage><lpage>156</lpage><pub-id pub-id-type="doi">10.3897/zookeys.934.50924</pub-id></mixed-citation></tp:treatment-meta><tp:nomenclature><tp:taxon-name><object-id xmlns:xlink="http://www.w3.org/1999/xlink" content-type="arpha" xlink:type="simple">A1E8EF2B-B627-5C88-9B5D-C8AE088DA071</object-id>
            <tp:taxon-name-part taxon-name-part-type="genus" reg="Hippocampus">Hippocampus</tp:taxon-name-part>
            <tp:taxon-name-part taxon-name-part-type="species" reg="nalu">nalu</tp:taxon-name-part>
            <object-id xmlns:xlink="http://www.w3.org/1999/xlink" content-type="zoobank" xlink:type="simple">http://zoobank.org/FE8B30CB-3672-45DD-AF96-B4FA574979BE</object-id>
          </tp:taxon-name><tp:taxon-status xmlns:xlink="http://www.w3.org/1999/xlink" xlink:type="simple">sp. nov.</tp:taxon-status><xref ref-type="fig" rid="F1">Figures 1</xref><xref ref-type="fig" rid="F2">, 2</xref><xref ref-type="fig" rid="F3">, 3</xref><xref ref-type="fig" rid="F4">, 4</xref><xref ref-type="fig" rid="F5">, 5</xref><xref ref-type="fig" rid="F6">, 6</xref><xref ref-type="table" rid="T1">, Tables 1</xref><xref ref-type="table" rid="T2">, 2</xref></tp:nomenclature><tp:treatment-sec sec-type="type locality" id="SECID0EDDAE"><title>Type locality.</title><p>2 Mile Reef, Sodwana Bay, South Africa, <named-content xmlns:xlink="http://www.w3.org/1999/xlink" content-type="dwc:verbatimCoordinates" xlink:type="simple"><named-content content-type="geo-json" specific-use="{&#34;type&#34;:&#34;Point&#34;,&#34;coordinates&#34;:[32.686222,-27.512944]}" id="NCID0EMDAE" xlink:type="simple">27°30'46.6"S, 32°41'10.4"E</named-content></named-content>.</p></tp:treatment-sec><tp:treatment-sec sec-type="Holotype" id="SECID0ERDAE"><title>Holotype.</title><p><bold>SAMC-F041933</bold>, 18.9 mm <abbrev xmlns:xlink="http://www.w3.org/1999/xlink" xlink:title="standard length" id="ABBRID0EZDAE" xlink:type="simple">SL</abbrev>, female, 2 Mile Reef, Sodwana Bay, South Africa, <named-content xmlns:xlink="http://www.w3.org/1999/xlink" content-type="dwc:verbatimCoordinates" xlink:type="simple"><named-content content-type="geo-json" specific-use="{&#34;type&#34;:&#34;Point&#34;,&#34;coordinates&#34;:[32.686222,-27.512944]}" id="NCID0EAEAE" xlink:type="simple">27°30'46.6"S, 32°41'10.4"E</named-content></named-content>, 12–17 meters depth, 18 October 2018, L. Claassens, R. Smith, S. Olivier, scuba diving.</p></tp:treatment-sec><tp:treatment-sec sec-type="Paratype" id="SECID0EFEAE"><title>Paratype.</title><p><bold>SAMC-F041934</bold>, 22 mm <abbrev xmlns:xlink="http://www.w3.org/1999/xlink" xlink:title="standard length" id="ABBRID0ENEAE" xlink:type="simple">SL</abbrev>, male, 2 Mile Reef, Sodwana Bay, South Africa, <named-content xmlns:xlink="http://www.w3.org/1999/xlink" content-type="dwc:verbatimCoordinates" xlink:type="simple"><named-content content-type="geo-json" specific-use="{&#34;type&#34;:&#34;Point&#34;,&#34;coordinates&#34;:[32.686222,-27.512944]}" id="NCID0EUEAE" xlink:type="simple">27°30'46.6"S, 32°41'10.4"E</named-content></named-content>, 12–17 meters depth, 18 October 2018, L. Claassens, R. Smith, S. Olivier, scuba diving.</p></tp:treatment-sec><tp:treatment-sec sec-type="material" id="SECID0EZEAE"><title>Comparative material.</title><p>Published data was obtained for <italic><tp:taxon-name><tp:taxon-name-part taxon-name-part-type="genus" reg="Hippocampus">H.</tp:taxon-name-part> <tp:taxon-name-part taxon-name-part-type="species" reg="japapigu">japapigu</tp:taxon-name-part></tp:taxon-name></italic> (<xref ref-type="bibr" rid="B15">Short et al. 2018</xref>); <italic><tp:taxon-name><tp:taxon-name-part taxon-name-part-type="genus" reg="Hippocampus">H.</tp:taxon-name-part> <tp:taxon-name-part taxon-name-part-type="species" reg="pontohi">pontohi</tp:taxon-name-part></tp:taxon-name></italic> and <italic><tp:taxon-name><tp:taxon-name-part taxon-name-part-type="genus" reg="Hippocampus">H.</tp:taxon-name-part> <tp:taxon-name-part taxon-name-part-type="species" reg="satomiae">satomiae</tp:taxon-name-part></tp:taxon-name></italic> (<xref ref-type="bibr" rid="B11">Lourie and Kuiter 2008</xref>); <italic><tp:taxon-name><tp:taxon-name-part taxon-name-part-type="genus" reg="Hippocampus">H.</tp:taxon-name-part> <tp:taxon-name-part taxon-name-part-type="species" reg="colemani">colemani</tp:taxon-name-part></tp:taxon-name></italic> (<xref ref-type="bibr" rid="B8">Kuiter (2003)</xref>; and <italic><tp:taxon-name><tp:taxon-name-part taxon-name-part-type="genus" reg="Hippocampus">H.</tp:taxon-name-part> <tp:taxon-name-part taxon-name-part-type="species" reg="waleananus">waleananus</tp:taxon-name-part></tp:taxon-name></italic> (<xref ref-type="bibr" rid="B6">Gomon and Kuiter 2009</xref>).</p></tp:treatment-sec><tp:treatment-sec sec-type="diagnosis" id="SECID0EGHAE"><title>Diagnosis.</title><p><italic><tp:taxon-name><tp:taxon-name-part taxon-name-part-type="genus" reg="Hippocampus">Hippocampus</tp:taxon-name-part> <tp:taxon-name-part taxon-name-part-type="species" reg="nalu">nalu</tp:taxon-name-part></tp:taxon-name></italic> sp. nov. is diagnosed by the following combination of characters: tail rings 29–30; dorsal fin rays twelve; pectoral fin rays ten; subdorsal rings four; two pairs of bilateral wing-like protrusions behind the head formed by a pair of large oblong spines projecting anterolaterad on the first superior trunk ridge and a pair of unique double cuspidate spines projecting anteriad on the second superior trunk ridge; double spine above the eyes; absence of spines at the sixth superior trunk and eighth inferior trunk ridges; superior trunk ridge ending with two subdorsal spines protruding laterad; the posteriormost spine greatly enlarged on twelfth trunk ridge.</p><table-wrap id="T1" position="float" orientation="portrait"><label>Table 1.</label><caption><p>Comparison of relative measurements and counts between <italic><tp:taxon-name><tp:taxon-name-part taxon-name-part-type="genus" reg="Hippocampus">H.</tp:taxon-name-part> <tp:taxon-name-part taxon-name-part-type="species" reg="nalu">nalu</tp:taxon-name-part></tp:taxon-name></italic>, <italic><tp:taxon-name><tp:taxon-name-part taxon-name-part-type="genus" reg="Hippocampus">H.</tp:taxon-name-part> <tp:taxon-name-part taxon-name-part-type="species" reg="japapigu">japapigu</tp:taxon-name-part></tp:taxon-name></italic>, <italic><tp:taxon-name><tp:taxon-name-part taxon-name-part-type="genus" reg="Hippocampus">H.</tp:taxon-name-part> <tp:taxon-name-part taxon-name-part-type="species" reg="pontohi">pontohi</tp:taxon-name-part></tp:taxon-name></italic>, <italic><tp:taxon-name><tp:taxon-name-part taxon-name-part-type="genus" reg="Hippocampus">H.</tp:taxon-name-part> <tp:taxon-name-part taxon-name-part-type="species" reg="colemani">colemani</tp:taxon-name-part></tp:taxon-name></italic>, <italic><tp:taxon-name><tp:taxon-name-part taxon-name-part-type="genus" reg="Hippocampus">H.</tp:taxon-name-part> <tp:taxon-name-part taxon-name-part-type="species" reg="satomiae">satomiae</tp:taxon-name-part></tp:taxon-name></italic>, and <italic><tp:taxon-name><tp:taxon-name-part taxon-name-part-type="genus" reg="Hippocampus">H.</tp:taxon-name-part> <tp:taxon-name-part taxon-name-part-type="species" reg="waleananus">waleananus</tp:taxon-name-part></tp:taxon-name></italic> based on type specimens.</p></caption><table id="TID0ES4AE" rules="all"><tbody><tr><td rowspan="1" colspan="1"/><td rowspan="1" colspan="1">
                    <bold><italic><tp:taxon-name><tp:taxon-name-part taxon-name-part-type="genus" reg="Hippocampus">H.</tp:taxon-name-part> <tp:taxon-name-part taxon-name-part-type="species" reg="nalu">nalu</tp:taxon-name-part></tp:taxon-name></italic></bold>
                  </td><td rowspan="1" colspan="1">
                    <bold><italic><tp:taxon-name><tp:taxon-name-part taxon-name-part-type="genus" reg="Hippocampus">H.</tp:taxon-name-part> <tp:taxon-name-part taxon-name-part-type="species" reg="nalu">nalu</tp:taxon-name-part></tp:taxon-name></italic></bold>
                  </td><td rowspan="1" colspan="1">
                    <bold><italic><tp:taxon-name><tp:taxon-name-part taxon-name-part-type="genus" reg="Hippocampus">H.</tp:taxon-name-part> <tp:taxon-name-part taxon-name-part-type="species" reg="japapigu">japapigu</tp:taxon-name-part></tp:taxon-name></italic></bold>
                  </td><td rowspan="1" colspan="1">
                    <bold><italic><tp:taxon-name><tp:taxon-name-part taxon-name-part-type="genus" reg="Hippocampus">H.</tp:taxon-name-part> <tp:taxon-name-part taxon-name-part-type="species" reg="pontohi">pontohi</tp:taxon-name-part></tp:taxon-name></italic></bold>
                  </td><td rowspan="1" colspan="1">
                    <bold><italic><tp:taxon-name><tp:taxon-name-part taxon-name-part-type="genus" reg="Hippocampus">H.</tp:taxon-name-part> <tp:taxon-name-part taxon-name-part-type="species" reg="colemani">colemani</tp:taxon-name-part></tp:taxon-name></italic></bold>
                  </td><td rowspan="1" colspan="1">
                    <bold><italic><tp:taxon-name><tp:taxon-name-part taxon-name-part-type="genus" reg="Hippocampus">H.</tp:taxon-name-part> <tp:taxon-name-part taxon-name-part-type="species" reg="satomiae">satomiae</tp:taxon-name-part></tp:taxon-name></italic></bold>
                  </td><td rowspan="1" colspan="1">
                    <bold><italic><tp:taxon-name><tp:taxon-name-part taxon-name-part-type="genus" reg="Hippocampus">H.</tp:taxon-name-part> <tp:taxon-name-part taxon-name-part-type="species" reg="waleananus">waleananus</tp:taxon-name-part></tp:taxon-name></italic></bold>
                  </td></tr><tr><td rowspan="1" colspan="1">Voucher</td><td rowspan="1" colspan="1">SAMC F041933</td><td rowspan="1" colspan="1">SAMC F041934</td><td rowspan="1" colspan="1">
                    <xref ref-type="bibr" rid="B15">Short et al. 2018</xref>
                  </td><td rowspan="1" colspan="1">
                    <xref ref-type="bibr" rid="B11">Lourie and Kuiter 2008</xref>
                  </td><td rowspan="1" colspan="1">
                    <xref ref-type="bibr" rid="B8">Kuiter 2003</xref>
                  </td><td rowspan="1" colspan="1">
                    <xref ref-type="bibr" rid="B11">Lourie and Kuiter 2008</xref>
                  </td><td rowspan="1" colspan="1">
                    <xref ref-type="bibr" rid="B6">Gomon and Kuiter 2009</xref>
                  </td></tr><tr><td rowspan="1" colspan="1"><abbrev xmlns:xlink="http://www.w3.org/1999/xlink" xlink:title="standard length" id="ABBRID0E6PAE" xlink:type="simple">SL</abbrev> (mm)</td><td rowspan="1" colspan="1">18.9</td><td rowspan="1" colspan="1">22.0</td><td rowspan="1" colspan="1">16.3</td><td rowspan="1" colspan="1">16.7</td><td rowspan="1" colspan="1">26.9</td><td rowspan="1" colspan="1">13.6</td><td rowspan="1" colspan="1">17.8</td></tr><tr><td rowspan="1" colspan="8">% <abbrev xmlns:xlink="http://www.w3.org/1999/xlink" xlink:title="standard length" id="ABBRID0E4QAE" xlink:type="simple">SL</abbrev></td></tr><tr><td rowspan="1" colspan="1">Snout depth</td><td rowspan="1" colspan="1">86.7</td><td rowspan="1" colspan="1">85.1</td><td rowspan="1" colspan="1">74.0</td><td rowspan="1" colspan="1">84.2</td><td rowspan="1" colspan="1">70.5</td><td rowspan="1" colspan="1">86.0</td><td rowspan="1" colspan="1">95.2</td></tr><tr><td rowspan="1" colspan="1">
                    <abbrev xmlns:xlink="http://www.w3.org/1999/xlink" xlink:title="head length" id="ABBRID0E5RAE" xlink:type="simple">HL</abbrev>
                  </td><td rowspan="1" colspan="1">23.5</td><td rowspan="1" colspan="1">20.3</td><td rowspan="1" colspan="1">18.0</td><td rowspan="1" colspan="1">21.7</td><td rowspan="1" colspan="1">18.1</td><td rowspan="1" colspan="1">22.0</td><td rowspan="1" colspan="1">17.7</td></tr><tr><td rowspan="1" colspan="1">Trunk length</td><td rowspan="1" colspan="1">29.9</td><td rowspan="1" colspan="1">30.9</td><td rowspan="1" colspan="1">32.6</td><td rowspan="1" colspan="1">33.3</td><td rowspan="1" colspan="1">32</td><td rowspan="1" colspan="1">30.0</td><td rowspan="1" colspan="1">31.3</td></tr><tr><td rowspan="1" colspan="1">Tail length</td><td rowspan="1" colspan="1">46.5</td><td rowspan="1" colspan="1">48.9</td><td rowspan="1" colspan="1">49.4</td><td rowspan="1" colspan="1">45.0</td><td rowspan="1" colspan="1">50.0</td><td rowspan="1" colspan="1">48.0</td><td rowspan="1" colspan="1">63.4</td></tr><tr><td rowspan="1" colspan="1">Trunk depth at dorsal-fin origin</td><td rowspan="1" colspan="1">27.1</td><td rowspan="1" colspan="1">28.1</td><td rowspan="1" colspan="1">18.7</td><td rowspan="1" colspan="1">13.5</td><td rowspan="1" colspan="1">19.2</td><td rowspan="1" colspan="1">13.0</td><td rowspan="1" colspan="1">15.0</td></tr><tr><td rowspan="1" colspan="8">% <abbrev xmlns:xlink="http://www.w3.org/1999/xlink" xlink:title="head length" id="ABBRID0EHVAE" xlink:type="simple">HL</abbrev></td></tr><tr><td rowspan="1" colspan="1">Coronet height</td><td rowspan="1" colspan="1">48.6</td><td rowspan="1" colspan="1">51.2</td><td rowspan="1" colspan="1">58.1</td><td rowspan="1" colspan="1">47.4</td><td rowspan="1" colspan="1">45.6</td><td rowspan="1" colspan="1">40.2</td><td rowspan="1" colspan="1">48.3</td></tr><tr><td rowspan="1" colspan="1">Head depth</td><td rowspan="1" colspan="1">63.6</td><td rowspan="1" colspan="1">69.1</td><td rowspan="1" colspan="1">69.9</td><td rowspan="1" colspan="1">60.6</td><td rowspan="1" colspan="1">62.6</td><td rowspan="1" colspan="1">51.8</td><td rowspan="1" colspan="1">67.9</td></tr><tr><td rowspan="1" colspan="1">Snout length</td><td rowspan="1" colspan="1">25.4</td><td rowspan="1" colspan="1">25.6</td><td rowspan="1" colspan="1">28.7</td><td rowspan="1" colspan="1">23.2</td><td rowspan="1" colspan="1">27.7</td><td rowspan="1" colspan="1">27.0</td><td rowspan="1" colspan="1">26.8</td></tr><tr><td rowspan="1" colspan="1">Post-orbital length</td><td rowspan="1" colspan="1">56.2</td><td rowspan="1" colspan="1">54.7</td><td rowspan="1" colspan="1">55.3</td><td rowspan="1" colspan="1">51.2</td><td rowspan="1" colspan="1">52.1</td><td rowspan="1" colspan="1">45.0</td><td rowspan="1" colspan="1">51.5</td></tr><tr><td rowspan="1" colspan="1">Trunk rings</td><td rowspan="1" colspan="1">12</td><td rowspan="1" colspan="1">12</td><td rowspan="1" colspan="1">12</td><td rowspan="1" colspan="1">12</td><td rowspan="1" colspan="1">12</td><td rowspan="1" colspan="1">12</td><td rowspan="1" colspan="1">12</td></tr><tr><td rowspan="1" colspan="1">Tail rings</td><td rowspan="1" colspan="1">29</td><td rowspan="1" colspan="1">30</td><td rowspan="1" colspan="1">28</td><td rowspan="1" colspan="1">28–30</td><td rowspan="1" colspan="1">26–28</td><td rowspan="1" colspan="1">27–28</td><td rowspan="1" colspan="1">32</td></tr><tr><td rowspan="1" colspan="1">Dorsal fin rays</td><td rowspan="1" colspan="1">12</td><td rowspan="1" colspan="1">12</td><td rowspan="1" colspan="1">14</td><td rowspan="1" colspan="1">12</td><td rowspan="1" colspan="1">14</td><td rowspan="1" colspan="1">13</td><td rowspan="1" colspan="1">12</td></tr><tr><td rowspan="1" colspan="1">Pectoral fin rays</td><td rowspan="1" colspan="1">10</td><td rowspan="1" colspan="1">10</td><td rowspan="1" colspan="1">9</td><td rowspan="1" colspan="1">9–10</td><td rowspan="1" colspan="1">9</td><td rowspan="1" colspan="1">9</td><td rowspan="1" colspan="1">9</td></tr></tbody></table></table-wrap></tp:treatment-sec><tp:treatment-sec sec-type="description" id="SECID0ES2AE"><title>Description.</title><p>General body shape as in Figs <xref ref-type="fig" rid="F1">1</xref>–<xref ref-type="fig" rid="F6">6</xref>. Morphometric, meristic, and morphological characters listed in Tables <xref ref-type="table" rid="T1">1</xref>, <xref ref-type="table" rid="T2">2</xref>. Distinct, angular coronet; single gill-opening on midline behind coronet supported by prominent cleithral ring and supracleithrum; dorsal fin rays twelve; pectoral-fin rays ten; anal fin rays four; trunk rings twelve; dorsal fin base strongly raised dorsally; subdorsal rings four, dorsal fin base starting immediately posterior to ninth trunk ring and ending immediately posterior to first tail ring; tail rings 29–30. Body ornamentation: prominent double spine present dorsally of eye, posteriormost spine large, anteriormost spine small; lateral head spine ventral of coronet on postemporal; two moderately large spines on cleithral ring, upper spine at level of last pectoral fin ray, lower spine at ventral extent of ring; snout spine broad, on midline between eyes; superior trunk ridge with two pairs of bilateral wing-like protrusions formed by a pair of large oblong spines projecting anterolaterad on the first superior trunk ridge and a pair of unique double cuspidate spines projecting anteriad on the second superior trunk ridge; superior trunk ridge ending with two subdorsal spines protruding laterad, the posteriormost spine greatly enlarged on the twelfth trunk ridge; laterodorsal surface of trunk flat; large spines on fifth superior trunk ridge; moderate spines on fifth lateral trunk ridge, large spines on eighth lateral trunk ridge; all inferior trunk ridge spines absent; superior tail ridge spines moderately developed anteriorly, becoming smaller posteriorly, with enlarged spines on fifth, ninth, twelfth, and 16<sup>th</sup> tail ridges; inferior tail ridge spines absent; caudal fin absent.</p><fig id="F1" position="float" orientation="portrait"><object-id xmlns:xlink="http://www.w3.org/1999/xlink" content-type="doi" xlink:type="simple">10.3897/zookeys.934.50924.figure1</object-id><object-id xmlns:xlink="http://www.w3.org/1999/xlink" content-type="arpha" xlink:type="simple">3D229EEE-E080-50DD-ADB0-A71D8046625F</object-id><label>Figure 1.</label><caption><p><italic><tp:taxon-name><tp:taxon-name-part taxon-name-part-type="genus" reg="Hippocampus">Hippocampus</tp:taxon-name-part> <tp:taxon-name-part taxon-name-part-type="species" reg="nalu">nalu</tp:taxon-name-part></tp:taxon-name></italic>, preserved specimens <bold>A</bold> SAMC-F041933, holotype female, 18.9 mm <abbrev xmlns:xlink="http://www.w3.org/1999/xlink" xlink:title="standard length" id="ABBRID0E63AE" xlink:type="simple">SL</abbrev>, and <bold>B</bold> SAMC-F041934, paratype, male, 22 mm <abbrev xmlns:xlink="http://www.w3.org/1999/xlink" xlink:title="standard length" id="ABBRID0EF4AE" xlink:type="simple">SL</abbrev>; South Africa: Sodwana Bay, 2 Mile Reef (photograph Australian Museum Research Institute).</p></caption><graphic xmlns:xlink="http://www.w3.org/1999/xlink" xlink:href="zookeys-934-141-g001.jpg" position="float" orientation="portrait" xlink:type="simple" id="oo_411890.jpg"><uri content-type="original_file" xlink:type="simple">https://binary.pensoft.net/fig/411890</uri></graphic></fig><fig id="F2" position="float" orientation="portrait"><object-id xmlns:xlink="http://www.w3.org/1999/xlink" content-type="doi" xlink:type="simple">10.3897/zookeys.934.50924.figure2</object-id><object-id xmlns:xlink="http://www.w3.org/1999/xlink" content-type="arpha" xlink:type="simple">FDA09696-514C-55CC-A11D-950E93C47B90</object-id><label>Figure 2.</label><caption><p>Computed tomography scanned skeleton of <italic><tp:taxon-name><tp:taxon-name-part taxon-name-part-type="genus" reg="Hippocampus">Hippocampus</tp:taxon-name-part> <tp:taxon-name-part taxon-name-part-type="species" reg="nalu">nalu</tp:taxon-name-part></tp:taxon-name></italic>, SAMC-F041933, holotype, 18.9 mm <abbrev xmlns:xlink="http://www.w3.org/1999/xlink" xlink:title="standard length" id="ABBRID0EB5AE" xlink:type="simple">SL</abbrev>, female <abbrev xmlns:xlink="http://www.w3.org/1999/xlink" xlink:title="standard length" id="ABBRID0EF5AE" xlink:type="simple">SL</abbrev><bold>A</bold> ventral view <bold>B</bold> lateral view <bold>C</bold> dorsal view.</p></caption><graphic xmlns:xlink="http://www.w3.org/1999/xlink" xlink:href="zookeys-934-141-g002.jpg" position="float" orientation="portrait" xlink:type="simple" id="oo_411691.jpg"><uri content-type="original_file" xlink:type="simple">https://binary.pensoft.net/fig/411691</uri></graphic></fig><fig id="F3" position="float" orientation="portrait"><object-id xmlns:xlink="http://www.w3.org/1999/xlink" content-type="doi" xlink:type="simple">10.3897/zookeys.934.50924.figure3</object-id><object-id xmlns:xlink="http://www.w3.org/1999/xlink" content-type="arpha" xlink:type="simple">A704BC9E-5FAD-5FAB-918B-87C08A4A18BB</object-id><label>Figure 3.</label><caption><p>Computed tomography scanned skeleton of <italic><tp:taxon-name><tp:taxon-name-part taxon-name-part-type="genus" reg="Hippocampus">Hippocampus</tp:taxon-name-part> <tp:taxon-name-part taxon-name-part-type="species" reg="nalu">nalu</tp:taxon-name-part></tp:taxon-name></italic>, SAMC-F041934, paratype, male, 22 mm <abbrev xmlns:xlink="http://www.w3.org/1999/xlink" xlink:title="standard length" id="ABBRID0EH6AE" xlink:type="simple">SL</abbrev><bold>A</bold> ventral view <bold>B</bold> lateral view <bold>C</bold> dorsal view.</p></caption><graphic xmlns:xlink="http://www.w3.org/1999/xlink" xlink:href="zookeys-934-141-g003.jpg" position="float" orientation="portrait" xlink:type="simple" id="oo_411692.jpg"><uri content-type="original_file" xlink:type="simple">https://binary.pensoft.net/fig/411692</uri></graphic></fig><fig id="F4" position="float" orientation="portrait"><object-id xmlns:xlink="http://www.w3.org/1999/xlink" content-type="doi" xlink:type="simple">10.3897/zookeys.934.50924.figure4</object-id><object-id xmlns:xlink="http://www.w3.org/1999/xlink" content-type="arpha" xlink:type="simple">BC840662-25BC-52EB-8975-5ECA635E73DB</object-id><label>Figure 4.</label><caption><p>Computed tomography scan of <italic><tp:taxon-name><tp:taxon-name-part taxon-name-part-type="genus" reg="Hippocampus">Hippocampus</tp:taxon-name-part> <tp:taxon-name-part taxon-name-part-type="species" reg="nalu">nalu</tp:taxon-name-part></tp:taxon-name></italic>, SAMC-F041933, holotype, female, 18.9 mm <abbrev xmlns:xlink="http://www.w3.org/1999/xlink" xlink:title="standard length" id="ABBRID0EKAAG" xlink:type="simple">SL</abbrev>, 2 Mile Reef, Sodwana Bay, South Africa <bold>A</bold> lateral view of head and trunk area <bold>B</bold> anterolateral view of first and second superior trunk ridge spines (STrR1-2) <bold>C</bold> close-up lateral view of second superior trunk ridge cuspidate spines (STrR2). Abbreviations: ES, double eye spines; SOC, supraoccipital; CO, coronet; SC, supracleithrum; STrR1, first superior trunk ridge spine; STrR2, second superior trunk ridge spines; STrR5, fifth superior trunk ridge spine; STrR12, twelfth superior trunk ridge spine.</p></caption><graphic xmlns:xlink="http://www.w3.org/1999/xlink" xlink:href="zookeys-934-141-g004.jpg" position="float" orientation="portrait" xlink:type="simple" id="oo_411693.jpg"><uri content-type="original_file" xlink:type="simple">https://binary.pensoft.net/fig/411693</uri></graphic></fig></tp:treatment-sec><tp:treatment-sec sec-type="Colouration" id="SECID0EZAAG"><title>Colouration.</title><p>In life, <italic><tp:taxon-name><tp:taxon-name-part taxon-name-part-type="genus" reg="Hippocampus">H.</tp:taxon-name-part> <tp:taxon-name-part taxon-name-part-type="species" reg="nalu">nalu</tp:taxon-name-part></tp:taxon-name></italic> (Figs <xref ref-type="fig" rid="F5">5</xref>, <xref ref-type="fig" rid="F6">6</xref>) exhibits cryptic colouration: head, trunk, and tail, honey brown, with overlay of white irregular quadrilateral and pentagonal reticulation; dorsal trunk area from the third to the tenth superior trunk rings with red colouration, white reticulation absent; white reticulation on trunk ventrolaterally, dorsal fin base dorsally, neck dorsolaterally, areas of head (snout, orbitals, and operculum, and along the length of the tail; dermal appendages, thin and red, projecting anteriorly on coronet and fifth superior trunk ridges. In alcohol, head and body background colour typically uniformly pale cream to light brown (Figure <xref ref-type="fig" rid="F1">1</xref>). The type specimens have retained the reticulated colour pattern of live individuals. Fins hyaline.</p><fig id="F5" position="float" orientation="portrait"><object-id xmlns:xlink="http://www.w3.org/1999/xlink" content-type="doi" xlink:type="simple">10.3897/zookeys.934.50924.figure5</object-id><object-id xmlns:xlink="http://www.w3.org/1999/xlink" content-type="arpha" xlink:type="simple">960D8DFD-26C4-533D-87FB-2BB9D14821AA</object-id><label>Figure 5.</label><caption><p><italic><tp:taxon-name><tp:taxon-name-part taxon-name-part-type="genus" reg="Hippocampus">Hippocampus</tp:taxon-name-part> <tp:taxon-name-part taxon-name-part-type="species" reg="nalu">nalu</tp:taxon-name-part></tp:taxon-name></italic> in situ, SAMC-F041933, holotype, female, Sodwana Bay, South Africa at 14 m depth (photograph Richard Smith / <ext-link xmlns:xlink="http://www.w3.org/1999/xlink" xlink:type="simple" ext-link-type="uri" xlink:href="http://oceanrealmimages.com">oceanrealmimages.com</ext-link>).</p></caption><graphic xmlns:xlink="http://www.w3.org/1999/xlink" xlink:href="zookeys-934-141-g005.jpg" position="float" orientation="portrait" xlink:type="simple" id="oo_411694.jpg"><uri content-type="original_file" xlink:type="simple">https://binary.pensoft.net/fig/411694</uri></graphic></fig><fig id="F6" position="float" orientation="portrait"><object-id xmlns:xlink="http://www.w3.org/1999/xlink" content-type="doi" xlink:type="simple">10.3897/zookeys.934.50924.figure6</object-id><object-id xmlns:xlink="http://www.w3.org/1999/xlink" content-type="arpha" xlink:type="simple">79DAB1E2-8B81-5D8E-8F4E-D46D5B5640D3</object-id><label>Figure 6.</label><caption><p><italic><tp:taxon-name><tp:taxon-name-part taxon-name-part-type="genus" reg="Hippocampus">Hippocampus</tp:taxon-name-part> <tp:taxon-name-part taxon-name-part-type="species" reg="nalu">nalu</tp:taxon-name-part></tp:taxon-name></italic> in situ, SAMC-F041934, paratype, male, Sodwana Bay, South Africa at 14 m depth (photograph Richard Smith / <ext-link xmlns:xlink="http://www.w3.org/1999/xlink" xlink:type="simple" ext-link-type="uri" xlink:href="http://oceanrealmimages.com">oceanrealmimages.com</ext-link>).</p></caption><graphic xmlns:xlink="http://www.w3.org/1999/xlink" xlink:href="zookeys-934-141-g006.jpg" position="float" orientation="portrait" xlink:type="simple" id="oo_411695.jpg"><uri content-type="original_file" xlink:type="simple">https://binary.pensoft.net/fig/411695</uri></graphic></fig></tp:treatment-sec><tp:treatment-sec sec-type="distribution" id="SECID0EQDAG"><title>Distribution and habitat.</title><p><italic><tp:taxon-name><tp:taxon-name-part taxon-name-part-type="genus" reg="Hippocampus">Hippocampus</tp:taxon-name-part> <tp:taxon-name-part taxon-name-part-type="species" reg="nalu">nalu</tp:taxon-name-part></tp:taxon-name></italic> is currently known only from shallow (12–17 meters depth) waters in Sodwana Bay, South Africa, which falls within the iSimangaliso Wetland Park, a World Heritage Site that stretches from Lake St Lucia in the south to the Mozambique border in the north, and along the north coast of KwaZulu Natal province. However, the new species likely has a wider distribution along the East African coast and remains undetected because of its cryptic behaviour and diminutive size, and therefore its occurrence further north off East Africa in Mozambique, Tanzania, and Kenya, and offshore to Madagascar, may be confirmed by future localised ichthyofaunal surveys.</p><p>Sodwana Bay is situated near the southern end of the tropical western Indo-Pacific marine ecoregion, and is a subtropical transition zone between the tropics to the north and the warm temperate region to the south; consequently, it maintains the southernmost reef formations dominated by coral in Africa (<xref ref-type="bibr" rid="B5">Glassom et al. 2006</xref>). The composition and distribution of marine inshore ichthyofauna in Sodwana Bay are influenced by a complex interplay of south-flowing currents, including the Agulhas, Mozambique, and East Madagascar currents that transport warm waters to the East coast of South Africa, and are therefore likely to act as a main conduit to transport tropical fish species from East Africa and elsewhere in the Western Indo-Pacific south to Sodwana Bay (<xref ref-type="bibr" rid="B1">Beckley 1995</xref>, <xref ref-type="bibr" rid="B2">2000</xref>). Across South Africa, there are four other species of non-pygmy seahorses known to occur: the temperate endemic <italic><tp:taxon-name><tp:taxon-name-part taxon-name-part-type="genus" reg="Hippocampus">H.</tp:taxon-name-part> <tp:taxon-name-part taxon-name-part-type="species" reg="capensis">capensis</tp:taxon-name-part></tp:taxon-name></italic> and the subtropical–tropical Indo-Pacific <italic><tp:taxon-name><tp:taxon-name-part taxon-name-part-type="genus" reg="Hippocampus">H.</tp:taxon-name-part> <tp:taxon-name-part taxon-name-part-type="species" reg="camelopardalis">camelopardalis</tp:taxon-name-part></tp:taxon-name></italic>, <italic><tp:taxon-name><tp:taxon-name-part taxon-name-part-type="genus" reg="Hippocampus">H.</tp:taxon-name-part> <tp:taxon-name-part taxon-name-part-type="species" reg="histrix">histrix</tp:taxon-name-part></tp:taxon-name></italic>, and <italic><tp:taxon-name><tp:taxon-name-part taxon-name-part-type="genus" reg="Hippocampus">H.</tp:taxon-name-part> <tp:taxon-name-part taxon-name-part-type="species" reg="kuda">kuda</tp:taxon-name-part></tp:taxon-name></italic> (Lockyear 2006; <xref ref-type="bibr" rid="B12">Lourie et al. 2016</xref>; <xref ref-type="bibr" rid="B3">Claassens and Hodgson 2018</xref>).</p><p>The underwater ecosystems where <italic><tp:taxon-name><tp:taxon-name-part taxon-name-part-type="genus" reg="Hippocampus">H.</tp:taxon-name-part> <tp:taxon-name-part taxon-name-part-type="species" reg="nalu">nalu</tp:taxon-name-part></tp:taxon-name></italic> was observed consisted of flat sandstone-based coral reefs in addition to unique topographic features (Ramsay et al. 1994) comprising low pinnacles, shallow drop offs, and sandy gullies, the latter being exposed to strong currents. <italic><tp:taxon-name><tp:taxon-name-part taxon-name-part-type="genus" reg="Hippocampus">Hippocampus</tp:taxon-name-part> <tp:taxon-name-part taxon-name-part-type="species" reg="nalu">nalu</tp:taxon-name-part></tp:taxon-name></italic> was found loosely associating with short algal turf, used as a holdfast, which was growing on sand-covered coral bedrock separated by sandy gullies (around 2 meters wide). The ambient seawater temperature averaged approximately 24 °C during the dives, which were conducted in October of 2018. The second and third authors experienced strong swells on the exposed reefs of 2 Mile Reef during data collection. The holotype and paratype appeared to be a mated pair, which were found within approximately 60 cm distance of each other on the two dives and their behaviour was observed prior to collection. Direct interaction, however, was not observed. Behaviour was very similar to congeners <italic><tp:taxon-name><tp:taxon-name-part taxon-name-part-type="genus" reg="Hippocampus">H.</tp:taxon-name-part> <tp:taxon-name-part taxon-name-part-type="species" reg="pontohi">pontohi</tp:taxon-name-part></tp:taxon-name></italic> and <italic><tp:taxon-name><tp:taxon-name-part taxon-name-part-type="genus" reg="Hippocampus">H.</tp:taxon-name-part> <tp:taxon-name-part taxon-name-part-type="species" reg="japapigu">japapigu</tp:taxon-name-part></tp:taxon-name></italic> (<xref ref-type="bibr" rid="B15">Short et al. 2018</xref>). Multiple individuals of <italic><tp:taxon-name><tp:taxon-name-part taxon-name-part-type="genus" reg="Hippocampus">H.</tp:taxon-name-part> <tp:taxon-name-part taxon-name-part-type="species" reg="nalu">nalu</tp:taxon-name-part></tp:taxon-name></italic>, including a small juvenile, were found in the gullies and observed to be associated with low-growth algal turf. The small juvenile, estimated to be approximately 10 mm <abbrev xmlns:xlink="http://www.w3.org/1999/xlink" xlink:title="standard length" id="ABBRID0EAIAG" xlink:type="simple">SL</abbrev> (Figure <xref ref-type="fig" rid="F6">6</xref>), retained the dark colouration of a recently settled juvenile pygmy seahorse (<xref ref-type="bibr" rid="B16">Smith 2010</xref>).</p></tp:treatment-sec><tp:treatment-sec sec-type="etymology" id="SECID0EMIAG"><title>Etymology.</title><p>Named after Savannah Nalu Olivier who discovered the new species in Sodwana Bay. In the South African languages, Xhosa and Zulu, <italic><tp:taxon-name><tp:taxon-name-part taxon-name-part-type="genus" reg="Hippocampus"/><tp:taxon-name-part taxon-name-part-type="species" reg="nalu">nalu</tp:taxon-name-part></tp:taxon-name></italic> refers to the expression ‘here it is’ and therefore we extend its meaning in this case to the simple fact that <italic><tp:taxon-name><tp:taxon-name-part taxon-name-part-type="genus" reg="Hippocampus">H.</tp:taxon-name-part> <tp:taxon-name-part taxon-name-part-type="species" reg="nalu">nalu</tp:taxon-name-part></tp:taxon-name></italic> was there all along until its discovery. Additionally, the species name <italic><tp:taxon-name><tp:taxon-name-part taxon-name-part-type="genus" reg="Hippocampus"/><tp:taxon-name-part taxon-name-part-type="species" reg="nalu">nalu</tp:taxon-name-part></tp:taxon-name></italic> is also the Hawaiian word that refers to the waves or surf of the moana (ocean), for that reason we find the name relevant as <italic><tp:taxon-name><tp:taxon-name-part taxon-name-part-type="genus" reg="Hippocampus">H.</tp:taxon-name-part> <tp:taxon-name-part taxon-name-part-type="species" reg="nalu">nalu</tp:taxon-name-part></tp:taxon-name></italic> was observed moving about in strong surge to different locations in the sandy habitat. A noun in the genitive.</p><p>New English Names: Sodwana pygmy seahorse, African pygmy seahorse, and Honeypot seahorse are proposed here for <italic><tp:taxon-name><tp:taxon-name-part taxon-name-part-type="genus" reg="Hippocampus">Hippocampus</tp:taxon-name-part> <tp:taxon-name-part taxon-name-part-type="species" reg="nalu">nalu</tp:taxon-name-part></tp:taxon-name></italic>.</p></tp:treatment-sec><tp:treatment-sec sec-type="Mitochondrial genome and COI genetic distances" id="SECID0EJKAG"><title>Mitochondrial genome and COI genetic distances.</title><p>A total of 7,259,439 forward and reverse reads were recovered from the shotgun library of which 13,133 were used to assemble the mitogenome of <italic><tp:taxon-name><tp:taxon-name-part taxon-name-part-type="genus" reg="Hippocampus">H.</tp:taxon-name-part> <tp:taxon-name-part taxon-name-part-type="species" reg="nalu">nalu</tp:taxon-name-part></tp:taxon-name></italic> (coverage: mean=117.1, SD=20.3). The mitogenome of <italic><tp:taxon-name><tp:taxon-name-part taxon-name-part-type="genus" reg="Hippocampus">H.</tp:taxon-name-part> <tp:taxon-name-part taxon-name-part-type="species" reg="nalu">nalu</tp:taxon-name-part></tp:taxon-name></italic> is 16,470 bp in size consisting of 13 protein-coding genes, two rRNA genes, 22 tRNA genes, and a control region (D-loop). Suppl. material <xref ref-type="supplementary-material" rid="S1">1</xref> shows the genetic distance analysis at the COI gene (uncorrected p distances) between <italic><tp:taxon-name><tp:taxon-name-part taxon-name-part-type="genus" reg="Hippocampus">H.</tp:taxon-name-part> <tp:taxon-name-part taxon-name-part-type="species" reg="nalu">nalu</tp:taxon-name-part></tp:taxon-name></italic> and the previously sequenced specimens of <italic><tp:taxon-name><tp:taxon-name-part taxon-name-part-type="genus" reg="Hippocampus">H.</tp:taxon-name-part> <tp:taxon-name-part taxon-name-part-type="species" reg="bargibanti">bargibanti</tp:taxon-name-part></tp:taxon-name></italic>, <italic><tp:taxon-name><tp:taxon-name-part taxon-name-part-type="genus" reg="Hippocampus">H.</tp:taxon-name-part> <tp:taxon-name-part taxon-name-part-type="species" reg="denise">denise</tp:taxon-name-part></tp:taxon-name></italic>, <italic><tp:taxon-name><tp:taxon-name-part taxon-name-part-type="genus" reg="Hippocampus">H.</tp:taxon-name-part> <tp:taxon-name-part taxon-name-part-type="species" reg="japapigu">japapigu</tp:taxon-name-part></tp:taxon-name></italic>, and <italic><tp:taxon-name><tp:taxon-name-part taxon-name-part-type="genus" reg="Hippocampus">H.</tp:taxon-name-part> <tp:taxon-name-part taxon-name-part-type="species" reg="pontohi">pontohi</tp:taxon-name-part></tp:taxon-name></italic> (<xref ref-type="bibr" rid="B7">Hamilton et al. 2017</xref>; <xref ref-type="bibr" rid="B15">Short et al. 2018</xref>). <italic><tp:taxon-name><tp:taxon-name-part taxon-name-part-type="genus" reg="Hippocampus">Hippocampus</tp:taxon-name-part> <tp:taxon-name-part taxon-name-part-type="species" reg="nalu">nalu</tp:taxon-name-part></tp:taxon-name></italic> differs from <italic><tp:taxon-name><tp:taxon-name-part taxon-name-part-type="genus" reg="Hippocampus">H.</tp:taxon-name-part> <tp:taxon-name-part taxon-name-part-type="species" reg="pontohi">pontohi</tp:taxon-name-part></tp:taxon-name></italic> by 15.2%, from <italic><tp:taxon-name><tp:taxon-name-part taxon-name-part-type="genus" reg="Hippocampus">H.</tp:taxon-name-part> <tp:taxon-name-part taxon-name-part-type="species" reg="japapigu">japapigu</tp:taxon-name-part></tp:taxon-name></italic> by 16.3%, <italic><tp:taxon-name><tp:taxon-name-part taxon-name-part-type="genus" reg="Hippocampus">H.</tp:taxon-name-part> <tp:taxon-name-part taxon-name-part-type="species" reg="bargibanti">bargibanti</tp:taxon-name-part></tp:taxon-name></italic> by 16.5%, and <italic><tp:taxon-name><tp:taxon-name-part taxon-name-part-type="genus" reg="Hippocampus">H.</tp:taxon-name-part> <tp:taxon-name-part taxon-name-part-type="species" reg="denise">denise</tp:taxon-name-part></tp:taxon-name></italic> by 17.1%. Reported mtDNA clock rates of approximately 1.2% per million years in marine teleosts (<xref ref-type="bibr" rid="B14">Reece et al. 2010</xref>) indicate divergence between <italic><tp:taxon-name><tp:taxon-name-part taxon-name-part-type="genus" reg="Hippocampus">H.</tp:taxon-name-part> <tp:taxon-name-part taxon-name-part-type="species" reg="nalu">nalu</tp:taxon-name-part></tp:taxon-name></italic> and its congeners <italic><tp:taxon-name><tp:taxon-name-part taxon-name-part-type="genus" reg="Hippocampus">H.</tp:taxon-name-part> <tp:taxon-name-part taxon-name-part-type="species" reg="pontohi">pontohi</tp:taxon-name-part></tp:taxon-name></italic> and <italic><tp:taxon-name><tp:taxon-name-part taxon-name-part-type="genus" reg="Hippocampus">H.</tp:taxon-name-part> <tp:taxon-name-part taxon-name-part-type="species" reg="japapigu">japapigu</tp:taxon-name-part></tp:taxon-name></italic> approximately 12.7 and 13.6 million years ago, respectively.</p><table-wrap id="T2" position="float" orientation="portrait"><label>Table 2.</label><caption><p>Comparison of morphological characters between <italic><tp:taxon-name><tp:taxon-name-part taxon-name-part-type="genus" reg="Hippocampus">H.</tp:taxon-name-part> <tp:taxon-name-part taxon-name-part-type="species" reg="nalu">nalu</tp:taxon-name-part></tp:taxon-name></italic>, <italic><tp:taxon-name><tp:taxon-name-part taxon-name-part-type="genus" reg="Hippocampus">H.</tp:taxon-name-part> <tp:taxon-name-part taxon-name-part-type="species" reg="japapigu">japapigu</tp:taxon-name-part></tp:taxon-name></italic>, and <italic><tp:taxon-name><tp:taxon-name-part taxon-name-part-type="genus" reg="Hippocampus">H.</tp:taxon-name-part> <tp:taxon-name-part taxon-name-part-type="species" reg="pontohi">pontohi</tp:taxon-name-part></tp:taxon-name></italic>.</p></caption><table id="TID0EFRAG" rules="all"><tbody><tr><th rowspan="1" colspan="1"/><th rowspan="1" colspan="1">
                    <italic><tp:taxon-name><tp:taxon-name-part taxon-name-part-type="genus" reg="Hippocampus">H.</tp:taxon-name-part> <tp:taxon-name-part taxon-name-part-type="species" reg="nalu">nalu</tp:taxon-name-part></tp:taxon-name></italic>
                  </th><th rowspan="1" colspan="1">
                    <italic><tp:taxon-name><tp:taxon-name-part taxon-name-part-type="genus" reg="Hippocampus">H.</tp:taxon-name-part> <tp:taxon-name-part taxon-name-part-type="species" reg="pontohi">pontohi</tp:taxon-name-part></tp:taxon-name></italic>
                  </th><th rowspan="1" colspan="1">
                    <italic><tp:taxon-name><tp:taxon-name-part taxon-name-part-type="genus" reg="Hippocampus">H.</tp:taxon-name-part> <tp:taxon-name-part taxon-name-part-type="species" reg="japapigu">japapigu</tp:taxon-name-part></tp:taxon-name></italic>
                  </th></tr><tr><td rowspan="1" colspan="1">Data source</td><td rowspan="1" colspan="1">SAMC F041933-F041934</td><td rowspan="1" colspan="1">
                    <xref ref-type="bibr" rid="B11">Lourie and Kuiter 2008</xref>
                  </td><td rowspan="1" colspan="1">
                    <xref ref-type="bibr" rid="B15">Short et al. 2018</xref>
                  </td></tr><tr><td rowspan="1" colspan="1">Single gill opening</td><td rowspan="1" colspan="3">present</td></tr><tr><td rowspan="1" colspan="1">Elevated cleithral girdle</td><td rowspan="1" colspan="3">present</td></tr><tr><td rowspan="1" colspan="1">Coronet</td><td rowspan="1" colspan="3">distinct and elevated</td></tr><tr><td rowspan="1" colspan="1">Cleithral spines</td><td rowspan="1" colspan="3">pectoral fin base, ventral of 1<sup>st</sup> trunk ring</td></tr><tr><td rowspan="1" colspan="1">Subdorsal rings</td><td rowspan="1" colspan="3">3 trunk +1 tail</td></tr><tr><td rowspan="1" colspan="1">Lateral head spine</td><td rowspan="1" colspan="3">present</td></tr><tr><td rowspan="1" colspan="1">Broad snout spine</td><td rowspan="1" colspan="3">present</td></tr><tr><td rowspan="1" colspan="1">Eye spine dorsad</td><td rowspan="1" colspan="1">double</td><td rowspan="1" colspan="2">single</td></tr><tr><td rowspan="1" colspan="1">Eye spine ventrad</td><td rowspan="1" colspan="3">single</td></tr><tr><td rowspan="1" colspan="1">1<sup>st</sup> superior trunk ridge spines</td><td rowspan="1" colspan="3">present</td></tr><tr><td rowspan="1" colspan="1">2<sup>nd</sup> superior trunk ridge spines</td><td rowspan="1" colspan="1">present</td><td rowspan="1" colspan="1">present</td><td rowspan="1" colspan="1">absent</td></tr><tr><td rowspan="1" colspan="1">Elevated ridge on trunk</td><td rowspan="1" colspan="2">absent</td><td rowspan="1" colspan="1">present</td></tr><tr><td rowspan="1" colspan="1">5<sup>th</sup> superior trunk ridge spines</td><td rowspan="1" colspan="3">present</td></tr><tr><td rowspan="1" colspan="1">5<sup>th</sup> lateral trunk ridge spines</td><td rowspan="1" colspan="3">present</td></tr><tr><td rowspan="1" colspan="1">6<sup>th</sup> superior trunk ridge spines</td><td rowspan="1" colspan="1">absent</td><td rowspan="1" colspan="2">present</td></tr><tr><td rowspan="1" colspan="1">8<sup>th</sup> lateral trunk ridge spines</td><td rowspan="1" colspan="3">present</td></tr><tr><td rowspan="1" colspan="1">8<sup>th</sup> inferior trunk ridge spines</td><td rowspan="1" colspan="1">absent</td><td rowspan="1" colspan="2">present</td></tr><tr><td rowspan="1" colspan="1">Subdorsal trunk ridge spines</td><td rowspan="1" colspan="1">11<sup>th</sup>,12<sup>th</sup></td><td rowspan="1" colspan="2">10<sup>th</sup>,11<sup>th</sup>,12<sup>th</sup></td></tr><tr><td rowspan="1" colspan="1">Superior tail ridge spines</td><td rowspan="1" colspan="3">5<sup>th</sup>, 9<sup>th</sup>, 12<sup>th</sup></td></tr><tr><td rowspan="1" colspan="1">Inferior tail ridge spines</td><td rowspan="1" colspan="3">absent</td></tr></tbody></table></table-wrap></tp:treatment-sec><tp:treatment-sec sec-type="Comparative remarks" id="SECID0ED1AG"><title>Comparative remarks.</title><p><italic><tp:taxon-name><tp:taxon-name-part taxon-name-part-type="genus" reg="Hippocampus">Hippocampus</tp:taxon-name-part> <tp:taxon-name-part taxon-name-part-type="species" reg="nalu">nalu</tp:taxon-name-part></tp:taxon-name></italic> shares morphological synapomorphies with its congeners <italic><tp:taxon-name><tp:taxon-name-part taxon-name-part-type="genus" reg="Hippocampus">H.</tp:taxon-name-part> <tp:taxon-name-part taxon-name-part-type="species" reg="pontohi">pontohi</tp:taxon-name-part></tp:taxon-name></italic>, <italic><tp:taxon-name><tp:taxon-name-part taxon-name-part-type="genus" reg="Hippocampus">H.</tp:taxon-name-part> <tp:taxon-name-part taxon-name-part-type="species" reg="japapigu">japapigu</tp:taxon-name-part></tp:taxon-name></italic>, <italic><tp:taxon-name><tp:taxon-name-part taxon-name-part-type="genus" reg="Hippocampus">H.</tp:taxon-name-part> <tp:taxon-name-part taxon-name-part-type="species" reg="colemani">colemani</tp:taxon-name-part></tp:taxon-name></italic>, <italic><tp:taxon-name><tp:taxon-name-part taxon-name-part-type="genus" reg="Hippocampus">H.</tp:taxon-name-part> <tp:taxon-name-part taxon-name-part-type="species" reg="satomiae">satomiae</tp:taxon-name-part></tp:taxon-name></italic>, and <italic><tp:taxon-name><tp:taxon-name-part taxon-name-part-type="genus" reg="Hippocampus">H.</tp:taxon-name-part> <tp:taxon-name-part taxon-name-part-type="species" reg="waleananus">waleananus</tp:taxon-name-part></tp:taxon-name></italic>, including meristics, distinct coronet, 12 trunk rings, prominent cleithral ring and supracleithrum, large spines on the fifth and twelfth superior and lateral trunk ridges, respectively, large spine on the eighth lateral trunk ridge, and prominent wing-like protrusions present on the first and/or second superior trunk rings posterior to the head (Table <xref ref-type="table" rid="T2">2</xref>, <xref ref-type="bibr" rid="B15">Short et al. 2018</xref>: table 10). <italic><tp:taxon-name><tp:taxon-name-part taxon-name-part-type="genus" reg="Hippocampus">Hippocampus</tp:taxon-name-part> <tp:taxon-name-part taxon-name-part-type="species" reg="nalu">nalu</tp:taxon-name-part></tp:taxon-name></italic> (Figs <xref ref-type="fig" rid="F1">1</xref>, <xref ref-type="fig" rid="F5">5</xref>, <xref ref-type="fig" rid="F6">6</xref>) appears to be most similar in external appearance to <italic><tp:taxon-name><tp:taxon-name-part taxon-name-part-type="genus" reg="Hippocampus">H.</tp:taxon-name-part> <tp:taxon-name-part taxon-name-part-type="species" reg="japapigu">japapigu</tp:taxon-name-part></tp:taxon-name></italic> and <italic><tp:taxon-name><tp:taxon-name-part taxon-name-part-type="genus" reg="Hippocampus">H.</tp:taxon-name-part> <tp:taxon-name-part taxon-name-part-type="species" reg="pontohi">pontohi</tp:taxon-name-part></tp:taxon-name></italic> (<xref ref-type="bibr" rid="B15">Short et al. 2018</xref>: figs 1–7). However, as revealed by <abbrev xmlns:xlink="http://www.w3.org/1999/xlink" xlink:title="Computed tomography" id="ABBRID0EE5AG" xlink:type="simple">CT</abbrev> scans, it is more similar morphologically to <italic><tp:taxon-name><tp:taxon-name-part taxon-name-part-type="genus" reg="Hippocampus">H.</tp:taxon-name-part> <tp:taxon-name-part taxon-name-part-type="species" reg="pontohi">pontohi</tp:taxon-name-part></tp:taxon-name></italic>, primarily on the basis of wing-like protrusions formed by two pairs of large spines on the first and second superior trunk ridges (Figure <xref ref-type="fig" rid="F4">4</xref>; <xref ref-type="bibr" rid="B15">Short et al. 2018</xref>: fig. 10), versus a single pair of large spines restricted to the first superior trunk ridge in <italic><tp:taxon-name><tp:taxon-name-part taxon-name-part-type="genus" reg="Hippocampus">H.</tp:taxon-name-part> <tp:taxon-name-part taxon-name-part-type="species" reg="japapigu">japapigu</tp:taxon-name-part></tp:taxon-name></italic> (<xref ref-type="bibr" rid="B15">Short et al. 2018</xref>: fig. 9).</p><p><italic><tp:taxon-name><tp:taxon-name-part taxon-name-part-type="genus" reg="Hippocampus">Hippocampus</tp:taxon-name-part> <tp:taxon-name-part taxon-name-part-type="species" reg="nalu">nalu</tp:taxon-name-part></tp:taxon-name></italic> shares with <italic><tp:taxon-name><tp:taxon-name-part taxon-name-part-type="genus" reg="Hippocampus">H.</tp:taxon-name-part> <tp:taxon-name-part taxon-name-part-type="species" reg="pontohi">pontohi</tp:taxon-name-part></tp:taxon-name></italic> a pair of large moderately oblong spines that project anterolaterally from the first superior trunk ridge (Figs <xref ref-type="fig" rid="F2">2</xref>–<xref ref-type="fig" rid="F4">4</xref>; <xref ref-type="bibr" rid="B15">Short et al. 2018</xref>: fig. 10), whereas <italic><tp:taxon-name><tp:taxon-name-part taxon-name-part-type="genus" reg="Hippocampus">H.</tp:taxon-name-part> <tp:taxon-name-part taxon-name-part-type="species" reg="nalu">nalu</tp:taxon-name-part></tp:taxon-name></italic> differs in having a large pair of unique double cuspidate spines projecting anteriad on the second superior trunk ridge (versus large, moderately oblong spines projecting anterolaterally on the second superior trunk ridge in <italic><tp:taxon-name><tp:taxon-name-part taxon-name-part-type="genus" reg="Hippocampus">H.</tp:taxon-name-part> <tp:taxon-name-part taxon-name-part-type="species" reg="pontohi">pontohi</tp:taxon-name-part></tp:taxon-name></italic> [Figs <xref ref-type="fig" rid="F2">2</xref>–<xref ref-type="fig" rid="F4">4</xref>; <xref ref-type="bibr" rid="B15">Short et al. 2018</xref>: fig. 10]). The new species can be further distinguished from <italic><tp:taxon-name><tp:taxon-name-part taxon-name-part-type="genus" reg="Hippocampus">H.</tp:taxon-name-part> <tp:taxon-name-part taxon-name-part-type="species" reg="pontohi">pontohi</tp:taxon-name-part></tp:taxon-name></italic> by the following combination of characters (Table <xref ref-type="table" rid="T2">2</xref>): double spine above the eyes (versus single); small spine ventroposterior to eye (versus absent), absence of spines at the sixth superior trunk and eighth inferior trunk ridges (versus presence of small spines); two subdorsal spines with the posteriormost greatly enlarged on the twelfth trunk ridge (versus three subdorsal spines). <italic><tp:taxon-name><tp:taxon-name-part taxon-name-part-type="genus" reg="Hippocampus">Hippocampus</tp:taxon-name-part> <tp:taxon-name-part taxon-name-part-type="species" reg="nalu">nalu</tp:taxon-name-part></tp:taxon-name></italic> furthermore shares with <italic><tp:taxon-name><tp:taxon-name-part taxon-name-part-type="genus" reg="Hippocampus">H.</tp:taxon-name-part> <tp:taxon-name-part taxon-name-part-type="species" reg="pontohi">pontohi</tp:taxon-name-part></tp:taxon-name></italic> and <italic><tp:taxon-name><tp:taxon-name-part taxon-name-part-type="genus" reg="Hippocampus">H.</tp:taxon-name-part> <tp:taxon-name-part taxon-name-part-type="species" reg="japapigu">japapigu</tp:taxon-name-part></tp:taxon-name></italic>, as revealed by <abbrev xmlns:xlink="http://www.w3.org/1999/xlink" xlink:title="Computed tomography" id="ABBRID0EADBG" xlink:type="simple">CT</abbrev> scans, the ring and ridge structure of larger seahorses with well-developed ossification of the skeleton, including the strong ossification of the inferior and ventral trunk area (Figs <xref ref-type="fig" rid="F2">2</xref>, <xref ref-type="fig" rid="F3">3</xref>; <xref ref-type="bibr" rid="B15">Short et al. 2018</xref>: fig. 8) versus the incomplete ossification of the inferior and ventral trunk ridges anteriorly in <italic><tp:taxon-name><tp:taxon-name-part taxon-name-part-type="genus" reg="Hippocampus">H.</tp:taxon-name-part> <tp:taxon-name-part taxon-name-part-type="species" reg="bargibanti">bargibanti</tp:taxon-name-part></tp:taxon-name></italic> and <italic><tp:taxon-name><tp:taxon-name-part taxon-name-part-type="genus" reg="Hippocampus">H.</tp:taxon-name-part> <tp:taxon-name-part taxon-name-part-type="species" reg="denise">denise</tp:taxon-name-part></tp:taxon-name></italic> (Gomon, 1997; <xref ref-type="bibr" rid="B10">Lourie and Randall 2003</xref>; <xref ref-type="bibr" rid="B6">Gomon and Kuiter 2009</xref>).</p><p><italic><tp:taxon-name><tp:taxon-name-part taxon-name-part-type="genus" reg="Hippocampus">Hippocampus</tp:taxon-name-part> <tp:taxon-name-part taxon-name-part-type="species" reg="nalu">nalu</tp:taxon-name-part></tp:taxon-name></italic> can be distinguished from <italic><tp:taxon-name><tp:taxon-name-part taxon-name-part-type="genus" reg="Hippocampus">H.</tp:taxon-name-part> <tp:taxon-name-part taxon-name-part-type="species" reg="japapigu">japapigu</tp:taxon-name-part></tp:taxon-name></italic> (Table <xref ref-type="table" rid="T2">2</xref>) by the absence of a distinct elevated dorsal ridge internally formed by triangular bony mounds in the anterodorsal area of the trunk directly posterior to the head (<xref ref-type="bibr" rid="B15">Short et al. 2018</xref>: fig. 9), double spine above the eyes (versus single); absence of spines at the sixth superior trunk and eighth inferior trunk ridges (versus presence of small spines); small spine at eighth lateral trunk ridge (versus presence of prominent spine in <italic><tp:taxon-name><tp:taxon-name-part taxon-name-part-type="genus" reg="Hippocampus">H.</tp:taxon-name-part> <tp:taxon-name-part taxon-name-part-type="species" reg="japapigu">japapigu</tp:taxon-name-part></tp:taxon-name></italic> and a small spine in <italic><tp:taxon-name><tp:taxon-name-part taxon-name-part-type="genus" reg="Hippocampus">H.</tp:taxon-name-part> <tp:taxon-name-part taxon-name-part-type="species" reg="pontohi">pontohi</tp:taxon-name-part></tp:taxon-name></italic>). <italic><tp:taxon-name><tp:taxon-name-part taxon-name-part-type="genus" reg="Hippocampus">Hippocampus</tp:taxon-name-part> <tp:taxon-name-part taxon-name-part-type="species" reg="nalu">nalu</tp:taxon-name-part></tp:taxon-name></italic> exhibits a similar colour pattern to <italic><tp:taxon-name><tp:taxon-name-part taxon-name-part-type="genus" reg="Hippocampus">H.</tp:taxon-name-part> <tp:taxon-name-part taxon-name-part-type="species" reg="japapigu">japapigu</tp:taxon-name-part></tp:taxon-name></italic> with white reticulation over the head, neck, and trunk areas, and prominent solid red colouration over the dorsal area of the entire trunk.</p><p><italic><tp:taxon-name><tp:taxon-name-part taxon-name-part-type="genus" reg="Hippocampus">Hippocampus</tp:taxon-name-part> <tp:taxon-name-part taxon-name-part-type="species" reg="nalu">nalu</tp:taxon-name-part></tp:taxon-name></italic> is similar to <italic><tp:taxon-name><tp:taxon-name-part taxon-name-part-type="genus" reg="Hippocampus">H.</tp:taxon-name-part> <tp:taxon-name-part taxon-name-part-type="species" reg="colemani">colemani</tp:taxon-name-part></tp:taxon-name></italic> and <italic><tp:taxon-name><tp:taxon-name-part taxon-name-part-type="genus" reg="Hippocampus">H.</tp:taxon-name-part> <tp:taxon-name-part taxon-name-part-type="species" reg="satomiae">satomiae</tp:taxon-name-part></tp:taxon-name></italic> primarily on the basis of two pairs of large spines on the first and second superior trunk ridges, respectively (<xref ref-type="bibr" rid="B15">Short et al. 2018</xref>: table 10). Determination of the configuration and structure of the two pairs of large spines for <italic><tp:taxon-name><tp:taxon-name-part taxon-name-part-type="genus" reg="Hippocampus">H.</tp:taxon-name-part> <tp:taxon-name-part taxon-name-part-type="species" reg="colemani">colemani</tp:taxon-name-part></tp:taxon-name></italic> and <italic><tp:taxon-name><tp:taxon-name-part taxon-name-part-type="genus" reg="Hippocampus">H.</tp:taxon-name-part> <tp:taxon-name-part taxon-name-part-type="species" reg="satomiae">satomiae</tp:taxon-name-part></tp:taxon-name></italic> will have to await the acquisition of collection material. <italic><tp:taxon-name><tp:taxon-name-part taxon-name-part-type="genus" reg="Hippocampus">Hippocampus</tp:taxon-name-part> <tp:taxon-name-part taxon-name-part-type="species" reg="nalu">nalu</tp:taxon-name-part></tp:taxon-name></italic> also shares with <italic><tp:taxon-name><tp:taxon-name-part taxon-name-part-type="genus" reg="Hippocampus">H.</tp:taxon-name-part> <tp:taxon-name-part taxon-name-part-type="species" reg="satomiae">satomiae</tp:taxon-name-part></tp:taxon-name></italic> double spines above the eye. <italic><tp:taxon-name><tp:taxon-name-part taxon-name-part-type="genus" reg="Hippocampus">Hippocampus</tp:taxon-name-part> <tp:taxon-name-part taxon-name-part-type="species" reg="colemani">colemani</tp:taxon-name-part></tp:taxon-name></italic> differs in having a low and rounded coronet (versus distinct coronet in <italic><tp:taxon-name><tp:taxon-name-part taxon-name-part-type="genus" reg="Hippocampus">H.</tp:taxon-name-part> <tp:taxon-name-part taxon-name-part-type="species" reg="satomiae">satomiae</tp:taxon-name-part></tp:taxon-name></italic>) and reduced spines at key placements on the trunk and tail ridges (<xref ref-type="bibr" rid="B8">Kuiter 2003</xref>), whereas <italic><tp:taxon-name><tp:taxon-name-part taxon-name-part-type="genus" reg="Hippocampus">H.</tp:taxon-name-part> <tp:taxon-name-part taxon-name-part-type="species" reg="satomiae">satomiae</tp:taxon-name-part></tp:taxon-name></italic> differs in extremely small size (14 mm <abbrev xmlns:xlink="http://www.w3.org/1999/xlink" xlink:title="standard length" id="ABBRID0ESKBG" xlink:type="simple">SL</abbrev>), distinct raised coronet with laterally expanded anterior and posterior flanges, and reduced ossification of the inferior and ventral trunk ridges (<xref ref-type="bibr" rid="B11">Lourie and Kuiter 2008</xref>) similar to that observed in <italic><tp:taxon-name><tp:taxon-name-part taxon-name-part-type="genus" reg="Hippocampus">H.</tp:taxon-name-part> <tp:taxon-name-part taxon-name-part-type="species" reg="bargibanti">bargibanti</tp:taxon-name-part></tp:taxon-name></italic> and <italic><tp:taxon-name><tp:taxon-name-part taxon-name-part-type="genus" reg="Hippocampus">H.</tp:taxon-name-part> <tp:taxon-name-part taxon-name-part-type="species" reg="denise">denise</tp:taxon-name-part></tp:taxon-name></italic> (<xref ref-type="bibr" rid="B6">Gomon and Kuiter 2009</xref>).</p><fig id="F7" position="float" orientation="portrait"><object-id xmlns:xlink="http://www.w3.org/1999/xlink" content-type="doi" xlink:type="simple">10.3897/zookeys.934.50924.figure7</object-id><object-id xmlns:xlink="http://www.w3.org/1999/xlink" content-type="arpha" xlink:type="simple">471D4C06-1EDF-5F44-A507-082DEE84BB2C</object-id><label>Figure 7.</label><caption><p><italic><tp:taxon-name><tp:taxon-name-part taxon-name-part-type="genus" reg="Hippocampus">Hippocampus</tp:taxon-name-part> <tp:taxon-name-part taxon-name-part-type="species" reg="nalu">nalu</tp:taxon-name-part></tp:taxon-name></italic> in situ, juvenile, approximately 10 mm <abbrev xmlns:xlink="http://www.w3.org/1999/xlink" xlink:title="standard length" id="ABBRID0EHMBG" xlink:type="simple">SL</abbrev>, Sodwana Bay, South Africa at 14 m depth (photograph Richard Smith / <ext-link xmlns:xlink="http://www.w3.org/1999/xlink" xlink:type="simple" ext-link-type="uri" xlink:href="http://oceanrealmimages.com">oceanrealmimages.com</ext-link>).</p></caption><graphic xmlns:xlink="http://www.w3.org/1999/xlink" xlink:href="zookeys-934-141-g007.jpg" position="float" orientation="portrait" xlink:type="simple" id="oo_411696.jpg"><uri content-type="original_file" xlink:type="simple">https://binary.pensoft.net/fig/411696</uri></graphic></fig><fig id="F8" position="float" orientation="portrait"><object-id xmlns:xlink="http://www.w3.org/1999/xlink" content-type="doi" xlink:type="simple">10.3897/zookeys.934.50924.figure8</object-id><object-id xmlns:xlink="http://www.w3.org/1999/xlink" content-type="arpha" xlink:type="simple">303199D0-6C2A-558C-873E-E46D9ED4CE31</object-id><label>Figure 8.</label><caption><p>Distribution of <italic><tp:taxon-name><tp:taxon-name-part taxon-name-part-type="genus" reg="Hippocampus">Hippocampus</tp:taxon-name-part> <tp:taxon-name-part taxon-name-part-type="species" reg="nalu">nalu</tp:taxon-name-part></tp:taxon-name></italic>. Type locality in red.</p></caption><graphic xmlns:xlink="http://www.w3.org/1999/xlink" xlink:href="zookeys-934-141-g008.jpg" position="float" orientation="portrait" xlink:type="simple" id="oo_411697.jpg"><uri content-type="original_file" xlink:type="simple">https://binary.pensoft.net/fig/411697</uri></graphic></fig></tp:treatment-sec><tp:treatment-sec><!--Section generated to contain objects referenced in tp:taxon-treatment.--><supplementary-material xmlns:xlink="http://www.w3.org/1999/xlink" id="S1" position="float" orientation="portrait" xlink:type="simple"><object-id content-type="doi" xlink:type="simple">10.3897/zookeys.934.50924.suppl1</object-id><object-id content-type="arpha" xlink:type="simple">E772D628-25BD-5674-BA25-20346F7F64F5</object-id><label>Supplementary material 1</label><caption><p>Genetic distance analysis (uncorrected p distances) of COI sequence data from <italic><tp:taxon-name><tp:taxon-name-part taxon-name-part-type="genus" reg="Hippocampus">H.</tp:taxon-name-part> <tp:taxon-name-part taxon-name-part-type="species" reg="nalu">nalu</tp:taxon-name-part></tp:taxon-name></italic>, <italic><tp:taxon-name><tp:taxon-name-part taxon-name-part-type="genus" reg="Hippocampus">H.</tp:taxon-name-part> <tp:taxon-name-part taxon-name-part-type="species" reg="bargibanti">bargibanti</tp:taxon-name-part></tp:taxon-name></italic>, <italic><tp:taxon-name><tp:taxon-name-part taxon-name-part-type="genus" reg="Hippocampus">H.</tp:taxon-name-part> <tp:taxon-name-part taxon-name-part-type="species" reg="denise">denise</tp:taxon-name-part></tp:taxon-name></italic>, <italic><tp:taxon-name><tp:taxon-name-part taxon-name-part-type="genus" reg="Hippocampus">H.</tp:taxon-name-part> <tp:taxon-name-part taxon-name-part-type="species" reg="japapigu">japapigu</tp:taxon-name-part></tp:taxon-name></italic>, and <italic><tp:taxon-name><tp:taxon-name-part taxon-name-part-type="genus" reg="Hippocampus">H.</tp:taxon-name-part> <tp:taxon-name-part taxon-name-part-type="species" reg="pontohi">pontohi</tp:taxon-name-part></tp:taxon-name></italic></p></caption><statement content-type="dataType"><label>Data type</label><p>Genetic data</p></statement><media xlink:href="zookeys-934-141-s001.xlsx" mimetype="application" mime-subtype="vnd.openxmlformats-officedocument.spreadsheetml.sheet" position="float" orientation="portrait" xlink:type="simple" id="oo_411698.xlsx"><uri content-type="original_file" xlink:type="simple">https://binary.pensoft.net/file/411698</uri></media><permissions><license xlink:type="simple"><license-p>This dataset is made available under the Open Database License (http://opendatacommons.org/licenses/odbl/1.0/). The Open Database License (ODbL) is a license agreement intended to allow users to freely share, modify, and use this Dataset while maintaining this same freedom for others, provided that the original source and author(s) are credited.</license-p></license></permissions><attrib specific-use="authors">Graham Short, Louw Claassens, Richard Smith, Maarten De Brauwer, Healy Hamilton, Michael Stat, David Harasti</attrib></supplementary-material></tp:treatment-sec><ref-list><ref id="B15"><mixed-citation xmlns:xlink="http://www.w3.org/1999/xlink" xlink:type="simple"><person-group><name name-style="western"><surname>Short</surname><given-names>G</given-names></name><name name-style="western"><surname>Smith</surname><given-names>R</given-names></name><name name-style="western"><surname>Motomura</surname><given-names>H</given-names></name><name name-style="western"><surname>Harasti</surname><given-names>D</given-names></name><name name-style="western"><surname>Hamilton</surname><given-names>H</given-names></name></person-group> (<year>2018</year>) <italic><tp:taxon-name><tp:taxon-name-part taxon-name-part-type="genus">Hippocampus</tp:taxon-name-part> <tp:taxon-name-part taxon-name-part-type="species">japapigu</tp:taxon-name-part></tp:taxon-name></italic>, a new species of pygmy seahorse from Japan, with a redescription of <italic><tp:taxon-name><tp:taxon-name-part taxon-name-part-type="genus">H.</tp:taxon-name-part> <tp:taxon-name-part taxon-name-part-type="species">pontohi</tp:taxon-name-part></tp:taxon-name></italic> (<tp:taxon-name><tp:taxon-name-part taxon-name-part-type="subclass">Teleostei</tp:taxon-name-part></tp:taxon-name>, <tp:taxon-name><tp:taxon-name-part taxon-name-part-type="family">Syngnathidae</tp:taxon-name-part></tp:taxon-name>). ZooKeys 779: 27. <ext-link xlink:type="simple" ext-link-type="doi" xlink:href="10.3897/zookeys.779.24799">https://doi.org/10.3897/zookeys.779.24799</ext-link></mixed-citation></ref><ref id="B11"><mixed-citation xmlns:xlink="http://www.w3.org/1999/xlink" xlink:type="simple"><person-group><name name-style="western"><surname>Lourie</surname><given-names>SA</given-names></name><name name-style="western"><surname>Kuiter</surname><given-names>RH</given-names></name></person-group> (<year>2008</year>) <article-title>Three new pygmy seahorse species from Indonesia (<tp:taxon-name><tp:taxon-name-part taxon-name-part-type="subclass">Teleostei</tp:taxon-name-part></tp:taxon-name>: <tp:taxon-name><tp:taxon-name-part taxon-name-part-type="family">Syngnathidae</tp:taxon-name-part></tp:taxon-name>: <italic><tp:taxon-name><tp:taxon-name-part taxon-name-part-type="genus">Hippocampus</tp:taxon-name-part></tp:taxon-name></italic>).</article-title><source>Zootaxa</source><volume>1963</volume>: <fpage>54</fpage>–<lpage>68</lpage>. <ext-link xlink:type="simple" ext-link-type="doi" xlink:href="10.11646/zootaxa.1963.1.4">https://doi.org/10.11646/zootaxa.1963.1.4</ext-link></mixed-citation></ref><ref id="B8"><mixed-citation xmlns:xlink="http://www.w3.org/1999/xlink" xlink:type="simple"><person-group><name name-style="western"><surname>Kuiter</surname><given-names>RH</given-names></name></person-group> (<year>2003</year>) <article-title>A new pygmy seahorse (<tp:taxon-name><tp:taxon-name-part taxon-name-part-type="family">Syngnathidae</tp:taxon-name-part></tp:taxon-name>: <italic><tp:taxon-name><tp:taxon-name-part taxon-name-part-type="genus">Hippocampus</tp:taxon-name-part></tp:taxon-name></italic>) from Lord Howe Island.</article-title><source>Records of the Australian Museum</source><volume>55</volume>: <fpage>113</fpage>–<lpage>116</lpage>. <ext-link xlink:type="simple" ext-link-type="doi" xlink:href="10.3853/j.0067-1975.55.2003.1382">https://doi.org/10.3853/j.0067-1975.55.2003.1382</ext-link></mixed-citation></ref><ref id="B6"><mixed-citation xmlns:xlink="http://www.w3.org/1999/xlink" xlink:type="simple"><person-group><name name-style="western"><surname>Gomon</surname><given-names>MF</given-names></name><name name-style="western"><surname>Kuiter</surname><given-names>RH</given-names></name></person-group> (<year>2009</year>) <article-title>Two new pygmy seahorses (<tp:taxon-name><tp:taxon-name-part taxon-name-part-type="subclass">Teleostei</tp:taxon-name-part></tp:taxon-name>: <tp:taxon-name><tp:taxon-name-part taxon-name-part-type="family">Syngnathidae</tp:taxon-name-part></tp:taxon-name>: <italic><tp:taxon-name><tp:taxon-name-part taxon-name-part-type="genus">Hippocampus</tp:taxon-name-part></tp:taxon-name></italic>) from the Indo-West Pacific.</article-title><source>Aqua</source><volume>15</volume>(<issue>1</issue>): <fpage>37</fpage>–<lpage>44</lpage>.</mixed-citation></ref><ref id="B5"><mixed-citation xmlns:xlink="http://www.w3.org/1999/xlink" xlink:type="simple"><person-group><name name-style="western"><surname>Glassom</surname><given-names>D</given-names></name><name name-style="western"><surname>Celliers</surname><given-names>L</given-names></name><name name-style="western"><surname>Schleyer</surname><given-names>MH</given-names></name></person-group> (<year>2006</year>) <article-title>Coral recruitment patterns at Sodwana Bay, South Africa.</article-title><source>Coral Reef</source><volume>25</volume>(<issue>3</issue>): <fpage>485</fpage>–<lpage>492</lpage>. <ext-link xlink:type="simple" ext-link-type="doi" xlink:href="10.1007/s00338-006-0117-6">https://doi.org/10.1007/s00338-006-0117-6</ext-link></mixed-citation></ref><ref id="B1"><mixed-citation xmlns:xlink="http://www.w3.org/1999/xlink" xlink:type="simple"><person-group><name name-style="western"><surname>Beckley</surname><given-names>LE</given-names></name></person-group> (<year>1995</year>) The Agulhas Current ecosystem with particular reference to dispersal of fish larvae. In Status and Future of Large Marine Ecosystems of the Indian Ocean: A Report of the International Symposium and Workshop. A Marine Conservation and Development Report, IUCN, Gland, Switzerland, 74–91.</mixed-citation></ref><ref id="B2"><mixed-citation xmlns:xlink="http://www.w3.org/1999/xlink" xlink:type="simple"><person-group><name name-style="western"><surname>Beckley</surname><given-names>LE</given-names></name></person-group> (<year>2000</year>) <article-title>Species composition and recruitment of tidal pool fishes in KwaZulu-Natal, South Africa.</article-title><source>African Zoology</source><volume>35</volume>(<issue>1</issue>): <fpage>29</fpage>–<lpage>34</lpage>. <ext-link xlink:type="simple" ext-link-type="doi" xlink:href="10.1080/15627020.2000.11407188">https://doi.org/10.1080/15627020.2000.11407188</ext-link></mixed-citation></ref><ref id="B12"><mixed-citation xmlns:xlink="http://www.w3.org/1999/xlink" xlink:type="simple"><person-group><name name-style="western"><surname>Lourie</surname><given-names>SA</given-names></name><name name-style="western"><surname>Pollom</surname><given-names>RA</given-names></name><name name-style="western"><surname>Foster</surname><given-names>SJ</given-names></name></person-group> (<year>2016</year>) <article-title>A global revision of the Seahorses <italic><tp:taxon-name><tp:taxon-name-part taxon-name-part-type="genus">Hippocampus</tp:taxon-name-part></tp:taxon-name></italic> Rafinesque 1810 (<tp:taxon-name><tp:taxon-name-part taxon-name-part-type="class">Actinopterygii</tp:taxon-name-part></tp:taxon-name>: <tp:taxon-name><tp:taxon-name-part taxon-name-part-type="order">Syngnathiformes</tp:taxon-name-part></tp:taxon-name>): Taxonomy and biogeography with recommendations for further research.</article-title><source>Zootaxa</source><volume>4146</volume>(<issue>1</issue>): <fpage>1</fpage>–<lpage>66</lpage>. <ext-link xlink:type="simple" ext-link-type="doi" xlink:href="10.11646/zootaxa.4146.1.1">https://doi.org/10.11646/zootaxa.4146.1.1</ext-link></mixed-citation></ref><ref id="B3"><mixed-citation xmlns:xlink="http://www.w3.org/1999/xlink" xlink:type="simple"><person-group><name name-style="western"><surname>Claassens</surname><given-names>L</given-names></name><name name-style="western"><surname>Hodgson</surname><given-names>AN</given-names></name></person-group> (<year>2018</year>) <article-title>Monthly population density and structure patterns of an endangered seahorse <tp:taxon-name><tp:taxon-name-part taxon-name-part-type="genus">Hippocampus</tp:taxon-name-part> <tp:taxon-name-part taxon-name-part-type="species">capensis</tp:taxon-name-part></tp:taxon-name>: a comparison between natural and artificial habitats.</article-title><source>Journal of fish biology</source><volume>92</volume>(<issue>6</issue>): <fpage>2000</fpage>–<lpage>2015</lpage>. <ext-link xlink:type="simple" ext-link-type="doi" xlink:href="10.1111/jfb.13639">https://doi.org/10.1111/jfb.13639</ext-link></mixed-citation></ref><ref id="B16"><mixed-citation xmlns:xlink="http://www.w3.org/1999/xlink" xlink:type="simple"><person-group><name name-style="western"><surname>Smith</surname><given-names>RE</given-names></name></person-group> (<year>2010</year>) The biology and conservation of gorgonian-associated pygmy seahorses. PhD thesis, The University of Queensland, Brisbane, Australia.</mixed-citation></ref><ref id="B7"><mixed-citation xmlns:xlink="http://www.w3.org/1999/xlink" xlink:type="simple"><person-group><name name-style="western"><surname>Hamilton</surname><given-names>H</given-names></name><name name-style="western"><surname>Saarman</surname><given-names>N</given-names></name><name name-style="western"><surname>Short</surname><given-names>G</given-names></name><name name-style="western"><surname>Sellas</surname><given-names>AB</given-names></name><name name-style="western"><surname>Moore</surname><given-names>B</given-names></name><name name-style="western"><surname>Hoang</surname><given-names>T</given-names></name><name name-style="western"><surname>Grace</surname><given-names>CL</given-names></name><name name-style="western"><surname>Gomon</surname><given-names>M</given-names></name><name name-style="western"><surname>Crow</surname><given-names>K</given-names></name><name name-style="western"><surname>Simison</surname><given-names>WB</given-names></name></person-group> (<year>2017</year>) <article-title>Molecular phylogeny and patterns of diversification in Syngnathid fishes.</article-title><source>Molecular phylogenetics and Evolution</source><volume>107</volume>: <fpage>388</fpage>–<lpage>403</lpage>. <ext-link xlink:type="simple" ext-link-type="doi" xlink:href="10.1016/j.ympev.2016.10.003">https://doi.org/10.1016/j.ympev.2016.10.003</ext-link></mixed-citation></ref><ref id="B14"><mixed-citation xmlns:xlink="http://www.w3.org/1999/xlink" xlink:type="simple"><person-group><name name-style="western"><surname>Reece</surname><given-names>JS</given-names></name><name name-style="western"><surname>Bowen</surname><given-names>BW</given-names></name><name name-style="western"><surname>Smith</surname><given-names>DG</given-names></name><name name-style="western"><surname>Larson</surname><given-names>AF</given-names></name></person-group> (<year>2010</year>) <article-title>Molecular phylogenetics of moray eels (<tp:taxon-name><tp:taxon-name-part taxon-name-part-type="family">Muraenidae</tp:taxon-name-part></tp:taxon-name>) demonstrates multiple origins of a shell-crushing jaw (<italic><tp:taxon-name><tp:taxon-name-part taxon-name-part-type="genus">Gymnomuraena</tp:taxon-name-part></tp:taxon-name></italic>, <italic><tp:taxon-name><tp:taxon-name-part taxon-name-part-type="genus">Echidna</tp:taxon-name-part></tp:taxon-name></italic>) and multiple colonizations of the Atlantic Ocean.</article-title><source>Molecular Phylogenetics and Evolution</source><volume>57</volume>: <fpage>829</fpage>–<lpage>835</lpage>. <ext-link xlink:type="simple" ext-link-type="doi" xlink:href="10.1016/j.ympev.2010.07.013">https://doi.org/10.1016/j.ympev.2010.07.013</ext-link></mixed-citation></ref><ref id="B10"><mixed-citation xmlns:xlink="http://www.w3.org/1999/xlink" xlink:type="simple"><person-group><name name-style="western"><surname>Lourie</surname><given-names>SA</given-names></name><name name-style="western"><surname>Randall</surname><given-names>JE</given-names></name></person-group> (<year>2003</year>) <article-title>A new pygmy seahorse, <italic><tp:taxon-name><tp:taxon-name-part taxon-name-part-type="genus">Hippocampus</tp:taxon-name-part> <tp:taxon-name-part taxon-name-part-type="species">denise</tp:taxon-name-part></tp:taxon-name></italic> (<tp:taxon-name><tp:taxon-name-part taxon-name-part-type="subclass">Teleostei</tp:taxon-name-part></tp:taxon-name>: <tp:taxon-name><tp:taxon-name-part taxon-name-part-type="family">Syngnathidae</tp:taxon-name-part></tp:taxon-name>) from the Indo-Pacific.</article-title><source>Zoological Studies</source><volume>42</volume>: <fpage>284</fpage>–<lpage>291</lpage>.</mixed-citation></ref></ref-list></tp:taxon-treatment>
