# Supplementary material for: Hippocampus nalu, a new species of pygmy seahorse from South Africa, and the first record of a pygmy seahorse from the Indian Ocean (Teleostei, Syngnathidae)
Source: Zookeys. 2020 May 19;934:141–56. doi: 10.3897/zookeys.934.50924 (PMC7253503; doi:10.3897/zookeys.934.50924)
Supplement: Supplementary material 1 — Genetic distance analysis (uncorrected p distances) of COI sequence data from H. nalu, H. bargibanti, H. denise, H. japapigu, and H. pontohi [file zookeys-934-141-s001.xlsx]

## Sheet: Export Summary
	This document was exported from Numbers. Each table was converted to an Excel spreadsheet. All other objects on each Numbers sheet were placed on separate work sheets. Please be aware that formula calculations may differ in Excel.
	Numbers Sheet Name	Numbers Table Name	Excel Spreadsheet Name
	MatrixOutput
		Table 1	MatrixOutput
	Caption
		Table 1	Caption

## Sheet: MatrixOutput
	Genbank	Species	1	2	3	4	5	6	7	8	9	10	11	12	13	14	15	16	17	18	19	20	21	22	23	24	25	26	27	28	29	30	31	32	33	34	35	36	37	38	39	40	41	42	43	44	45	46	47
1	MH142380	Hippocampus nalu
2	KY066105	Hippocampus bargibanti	0.165312
3	MH155225	Hippocampus bargibanti	0.165312	0.00542005
4	MH645106	Hippocampus bargibanti	0.165312	0.00542005	0
5	MH645107	Hippocampus bargibanti	0.165312	0.0108401	0.0108401	0.0108401
6	KY066106	Hippocampus denise	0.170732	0.105691	0.102981	0.102981	0.108401
7	MH155224	Hippocampus denise	0.170732	0.105691	0.102981	0.102981	0.108401	0
8	MH645108	Hippocampus denise	0.170732	0.105691	0.102981	0.102981	0.108401	0	0
9	MH645109	Hippocampus denise	0.170732	0.105691	0.102981	0.102981	0.108401	0	0	0
10	MH645110	Hippocampus denise	0.170732	0.105691	0.102981	0.102981	0.108401	0	0	0	0
11	MH645111	Hippocampus denise	0.168022	0.108401	0.105691	0.105691	0.111111	0.00271003	0.00271003	0.00271003	0.00271003	0.00271003
12	MH645112	Hippocampus denise	0.170732	0.105691	0.102981	0.102981	0.108401	0	0	0	0	0	0.00271003
13	MH645113	Hippocampus denise	0.170732	0.105691	0.102981	0.102981	0.108401	0	0	0	0	0	0.00271003	0
14	MH645114	Hippocampus denise	0.168022	0.102981	0.100271	0.100271	0.105691	0.0108401	0.0108401	0.0108401	0.0108401	0.0108401	0.0135501	0.0108401	0.0108401
15	MH645115	Hippocampus denise	0.170732	0.105691	0.102981	0.102981	0.108401	0	0	0	0	0	0.00271003	0	0	0.0108401
16	MH645116	Hippocampus denise	0.165312	0.100271	0.097561	0.097561	0.102981	0.0108401	0.0108401	0.0108401	0.0108401	0.0108401	0.0135501	0.0108401	0.0108401	0.0162602	0.0108401
17	MH142380	Hippocampus japapigu	0.162602	0.130081	0.127371	0.127371	0.127371	0.097561	0.097561	0.097561	0.097561	0.097561	0.097561	0.097561	0.097561	0.097561	0.097561	0.0948509
18	KY066111	Hippocampus pontohi	0.154472	0.121951	0.121951	0.121951	0.124661	0.097561	0.097561	0.097561	0.097561	0.097561	0.100271	0.097561	0.097561	0.0921409	0.097561	0.0867209	0.0948509
19	MH645117	Hippocampus pontohi	0.151762	0.119241	0.119241	0.119241	0.121951	0.097561	0.097561	0.097561	0.097561	0.097561	0.100271	0.097561	0.097561	0.0921409	0.097561	0.0867209	0.097561	0.00542005
20	MH645118	Hippocampus pontohi	0.151762	0.119241	0.119241	0.119241	0.121951	0.097561	0.097561	0.097561	0.097561	0.097561	0.100271	0.097561	0.097561	0.0921409	0.097561	0.0867209	0.097561	0.00542005	0
21	MH645119	Hippocampus pontohi	0.151762	0.119241	0.119241	0.119241	0.121951	0.097561	0.097561	0.097561	0.097561	0.097561	0.100271	0.097561	0.097561	0.0921409	0.097561	0.0867209	0.097561	0.00542005	0	0
22	MH645120	Hippocampus pontohi	0.151762	0.119241	0.119241	0.119241	0.121951	0.097561	0.097561	0.097561	0.097561	0.097561	0.100271	0.097561	0.097561	0.0921409	0.097561	0.0867209	0.097561	0.00542005	0	0	0
23	MH645121	Hippocampus pontohi	0.151762	0.119241	0.119241	0.119241	0.121951	0.097561	0.097561	0.097561	0.097561	0.097561	0.100271	0.097561	0.097561	0.0921409	0.097561	0.0867209	0.097561	0.00813008	0.00271003	0.00271003	0.00271003	0.00271003
24	MH645122	Hippocampus pontohi	0.151762	0.119241	0.119241	0.119241	0.121951	0.097561	0.097561	0.097561	0.097561	0.097561	0.100271	0.097561	0.097561	0.0921409	0.097561	0.0867209	0.097561	0.00542005	0	0	0	0	0.00271003
25	MH645123	Hippocampus pontohi	0.151762	0.119241	0.119241	0.119241	0.121951	0.097561	0.097561	0.097561	0.097561	0.097561	0.100271	0.097561	0.097561	0.0921409	0.097561	0.0867209	0.097561	0.00542005	0	0	0	0	0.00271003	0
26	MH645124	Hippocampus pontohi	0.151762	0.119241	0.119241	0.119241	0.121951	0.097561	0.097561	0.097561	0.097561	0.097561	0.100271	0.097561	0.097561	0.0921409	0.097561	0.0867209	0.097561	0.00542005	0	0	0	0	0.00271003	0	0
27	MH645125	Hippocampus pontohi	0.151762	0.119241	0.119241	0.119241	0.121951	0.097561	0.097561	0.097561	0.097561	0.097561	0.100271	0.097561	0.097561	0.0921409	0.097561	0.0867209	0.097561	0.00542005	0	0	0	0	0.00271003	0	0	0
28	MH645126	Hippocampus pontohi	0.151762	0.119241	0.119241	0.119241	0.121951	0.097561	0.097561	0.097561	0.097561	0.097561	0.100271	0.097561	0.097561	0.0921409	0.097561	0.0867209	0.097561	0.00271003	0.00271003	0.00271003	0.00271003	0.00271003	0.00542005	0.00271003	0.00271003	0.00271003	0.00271003
29	MH645127	Hippocampus pontohi	0.151762	0.119241	0.119241	0.119241	0.121951	0.097561	0.097561	0.097561	0.097561	0.097561	0.100271	0.097561	0.097561	0.0921409	0.097561	0.0867209	0.097561	0.00542005	0	0	0	0	0.00271003	0	0	0	0	0.00271003
30	MH645128	Hippocampus pontohi	0.151762	0.119241	0.119241	0.119241	0.121951	0.097561	0.097561	0.097561	0.097561	0.097561	0.100271	0.097561	0.097561	0.0921409	0.097561	0.0867209	0.097561	0.00542005	0	0	0	0	0.00271003	0	0	0	0	0.00271003	0
31	MH645129	Hippocampus pontohi	0.151762	0.119241	0.119241	0.119241	0.121951	0.097561	0.097561	0.097561	0.097561	0.097561	0.100271	0.097561	0.097561	0.0921409	0.097561	0.0867209	0.097561	0.00542005	0	0	0	0	0.00271003	0	0	0	0	0.00271003	0	0
32	MH645130	Hippocampus pontohi	0.151762	0.119241	0.119241	0.119241	0.121951	0.097561	0.097561	0.097561	0.097561	0.097561	0.100271	0.097561	0.097561	0.0921409	0.097561	0.0867209	0.097561	0.00542005	0	0	0	0	0.00271003	0	0	0	0	0.00271003	0	0	0
33	MH645131	Hippocampus pontohi	0.151762	0.119241	0.119241	0.119241	0.121951	0.097561	0.097561	0.097561	0.097561	0.097561	0.100271	0.097561	0.097561	0.0921409	0.097561	0.0867209	0.097561	0.00542005	0	0	0	0	0.00271003	0	0	0	0	0.00271003	0	0	0	0
34	MH645132	Hippocampus pontohi	0.157182	0.121951	0.121951	0.121951	0.124661	0.100271	0.100271	0.100271	0.100271	0.100271	0.102981	0.100271	0.100271	0.0948509	0.100271	0.0894309	0.0921409	0.00271003	0.00813008	0.00813008	0.00813008	0.00813008	0.0108401	0.00813008	0.00813008	0.00813008	0.00813008	0.00542005	0.00813008	0.00813008	0.00813008	0.00813008	0.00813008
35	MH645133	Hippocampus pontohi	0.151762	0.119241	0.119241	0.119241	0.121951	0.097561	0.097561	0.097561	0.097561	0.097561	0.100271	0.097561	0.097561	0.0921409	0.097561	0.0867209	0.097561	0.00542005	0	0	0	0	0.00271003	0	0	0	0	0.00271003	0	0	0	0	0	0.00813008
36	MH645134	Hippocampus pontohi	0.151762	0.119241	0.119241	0.119241	0.121951	0.097561	0.097561	0.097561	0.097561	0.097561	0.100271	0.097561	0.097561	0.0921409	0.097561	0.0867209	0.097561	0.00542005	0	0	0	0	0.00271003	0	0	0	0	0.00271003	0	0	0	0	0	0.00813008	0
37	MH645135	Hippocampus pontohi	0.151762	0.119241	0.119241	0.119241	0.121951	0.097561	0.097561	0.097561	0.097561	0.097561	0.100271	0.097561	0.097561	0.0921409	0.097561	0.0867209	0.097561	0.00542005	0	0	0	0	0.00271003	0	0	0	0	0.00271003	0	0	0	0	0	0.00813008	0	0
38	MH645136	Hippocampus pontohi	0.154472	0.121951	0.121951	0.121951	0.124661	0.100271	0.100271	0.100271	0.100271	0.100271	0.102981	0.100271	0.100271	0.0948509	0.100271	0.0894309	0.100271	0.00813008	0.00271003	0.00271003	0.00271003	0.00271003	0.00542005	0.00271003	0.00271003	0.00271003	0.00271003	0.00542005	0.00271003	0.00271003	0.00271003	0.00271003	0.00271003	0.0108401	0.00271003	0.00271003	0.00271003
39	GQ50211	Hippocampus abdominalis	0.203252	0.162602	0.162602	0.162602	0.173442	0.154472	0.154472	0.154472	0.154472	0.154472	0.157182	0.154472	0.154472	0.151762	0.154472	0.151762	0.157182	0.140921	0.143631	0.143631	0.143631	0.143631	0.143631	0.143631	0.143631	0.143631	0.143631	0.143631	0.143631	0.143631	0.143631	0.143631	0.143631	0.140921	0.143631	0.143631	0.143631	0.143631
40	GQ502119	Hippocampus algiricus	0.211382	0.154472	0.149051	0.149051	0.157182	0.159892	0.159892	0.159892	0.159892	0.159892	0.162602	0.159892	0.159892	0.157182	0.159892	0.159892	0.146341	0.149051	0.154472	0.154472	0.154472	0.154472	0.154472	0.154472	0.154472	0.154472	0.154472	0.151762	0.154472	0.154472	0.154472	0.154472	0.154472	0.151762	0.154472	0.154472	0.154472	0.154472	0.140921
41	GQ502121	Hippocampus angustus	0.186992	0.157182	0.162602	0.162602	0.157182	0.157182	0.157182	0.157182	0.157182	0.157182	0.159892	0.157182	0.157182	0.149051	0.157182	0.154472	0.159892	0.149051	0.149051	0.149051	0.149051	0.149051	0.149051	0.149051	0.149051	0.149051	0.149051	0.146341	0.149051	0.149051	0.149051	0.149051	0.149051	0.151762	0.149051	0.149051	0.149051	0.149051	0.154472	0.121951
42	GQ502124	Hippocampus barbouri	0.184282	0.165312	0.170732	0.170732	0.159892	0.162602	0.162602	0.162602	0.162602	0.162602	0.165312	0.162602	0.162602	0.154472	0.162602	0.159892	0.170732	0.168022	0.168022	0.168022	0.168022	0.168022	0.168022	0.168022	0.168022	0.168022	0.168022	0.165312	0.168022	0.168022	0.168022	0.168022	0.168022	0.170732	0.168022	0.168022	0.168022	0.168022	0.149051	0.121951	0.0731707
43	BOLD: FOAO328-14	Hippocampus breviceps	0.227642	0.181572	0.181572	0.181572	0.184282	0.168022	0.168022	0.168022	0.168022	0.168022	0.170732	0.168022	0.168022	0.165312	0.168022	0.170732	0.165312	0.176152	0.178862	0.178862	0.178862	0.178862	0.178862	0.178862	0.178862	0.178862	0.178862	0.178862	0.178862	0.178862	0.178862	0.178862	0.178862	0.176152	0.178862	0.178862	0.178862	0.178862	0.119241	0.140921	0.178862	0.162602
44	GQ502127	Hippocampus camelopardalis	0.219512	0.189702	0.189702	0.189702	0.197832	0.173442	0.173442	0.173442	0.173442	0.173442	0.170732	0.173442	0.173442	0.176152	0.173442	0.181572	0.197832	0.165312	0.165312	0.165312	0.165312	0.165312	0.168022	0.165312	0.165312	0.165312	0.165312	0.162602	0.165312	0.165312	0.165312	0.165312	0.165312	0.168022	0.165312	0.165312	0.165312	0.165312	0.162602	0.127371	0.146341	0.135501	0.154472
45	NC_04279	Hippocampus capensis	0.211382	0.159892	0.154472	0.154472	0.162602	0.168022	0.168022	0.168022	0.168022	0.168022	0.170732	0.168022	0.168022	0.165312	0.168022	0.168022	0.151762	0.154472	0.159892	0.159892	0.159892	0.159892	0.159892	0.159892	0.159892	0.159892	0.159892	0.157182	0.159892	0.159892	0.159892	0.159892	0.159892	0.157182	0.159892	0.159892	0.159892	0.159892	0.146341	0.0108401	0.127371	0.121951	0.146341	0.130081
46	GQ502135	Hippocampus comes	0.184282	0.162602	0.168022	0.168022	0.162602	0.157182	0.157182	0.157182	0.157182	0.157182	0.154472	0.157182	0.157182	0.149051	0.157182	0.154472	0.154472	0.146341	0.151762	0.151762	0.151762	0.151762	0.151762	0.151762	0.151762	0.151762	0.151762	0.149051	0.151762	0.151762	0.151762	0.151762	0.151762	0.149051	0.151762	0.151762	0.151762	0.151762	0.151762	0.127371	0.0243902	0.0867209	0.178862	0.146341	0.130081
47	BOLD: FOAH720-08	Hippocampus dahli	0.192412	0.165312	0.170732	0.170732	0.168022	0.159892	0.159892	0.159892	0.159892	0.159892	0.157182	0.159892	0.159892	0.151762	0.159892	0.157182	0.151762	0.146341	0.146341	0.146341	0.146341	0.146341	0.146341	0.146341	0.146341	0.146341	0.146341	0.143631	0.146341	0.146341	0.146341	0.146341	0.146341	0.149051	0.146341	0.146341	0.146341	0.146341	0.135501	0.127371	0.121951	0.132791	0.159892	0.146341	0.130081	0.127371
48	GQ502137	Hippocampus erectus	0.205962	0.195122	0.189702	0.189702	0.189702	0.178862	0.178862	0.178862	0.178862	0.178862	0.181572	0.178862	0.178862	0.170732	0.178862	0.178862	0.181572	0.159892	0.159892	0.159892	0.159892	0.159892	0.159892	0.159892	0.159892	0.159892	0.159892	0.157182	0.159892	0.159892	0.159892	0.159892	0.159892	0.162602	0.159892	0.159892	0.159892	0.159892	0.146341	0.113821	0.138211	0.130081	0.170732	0.127371	0.116531	0.140921	0.135501
49	GQ502139	Hippocampus fisheri	0.214092	0.170732	0.165312	0.165312	0.173442	0.168022	0.168022	0.168022	0.168022	0.168022	0.170732	0.168022	0.168022	0.170732	0.168022	0.173442	0.168022	0.168022	0.173442	0.173442	0.173442	0.173442	0.173442	0.173442	0.173442	0.173442	0.173442	0.170732	0.173442	0.173442	0.173442	0.173442	0.173442	0.170732	0.173442	0.173442	0.173442	0.173442	0.157182	0.0271003	0.138211	0.130081	0.151762	0.124661	0.0216802	0.143631	0.135501
50	KC851886	Hippocampus guttulatus	0.203252	0.154472	0.149051	0.149051	0.149051	0.138211	0.138211	0.138211	0.138211	0.138211	0.135501	0.138211	0.138211	0.140921	0.138211	0.143631	0.138211	0.135501	0.130081	0.130081	0.130081	0.130081	0.130081	0.130081	0.130081	0.130081	0.130081	0.132791	0.130081	0.130081	0.130081	0.130081	0.130081	0.138211	0.130081	0.130081	0.130081	0.130081	0.154472	0.100271	0.138211	0.154472	0.165312	0.140921	0.111111	0.130081	0.127371
51	KY176504	Hippocampus hippocampus	0.208672	0.195122	0.195122	0.195122	0.195122	0.178862	0.178862	0.178862	0.178862	0.178862	0.181572	0.178862	0.178862	0.170732	0.178862	0.178862	0.181572	0.162602	0.168022	0.168022	0.168022	0.168022	0.168022	0.168022	0.168022	0.168022	0.168022	0.165312	0.168022	0.168022	0.168022	0.168022	0.168022	0.165312	0.168022	0.168022	0.168022	0.168022	0.149051	0.119241	0.138211	0.130081	0.170732	0.127371	0.119241	0.135501	0.140921
52	GQ502144	Hippocampus histrix	0.192412	0.154472	0.159892	0.159892	0.159892	0.154472	0.154472	0.154472	0.154472	0.154472	0.154472	0.154472	0.154472	0.146341	0.154472	0.151762	0.154472	0.135501	0.140921	0.140921	0.140921	0.140921	0.140921	0.140921	0.140921	0.140921	0.140921	0.138211	0.140921	0.140921	0.140921	0.140921	0.140921	0.138211	0.140921	0.140921	0.140921	0.140921	0.140921	0.111111	0.0813008	0.100271	0.159892	0.138211	0.116531	0.0921409	0.130081
53	GQ502148	Hippocampus ingens	0.214092	0.170732	0.165312	0.165312	0.173442	0.165312	0.165312	0.165312	0.165312	0.165312	0.168022	0.165312	0.165312	0.168022	0.165312	0.165312	0.157182	0.162602	0.168022	0.168022	0.168022	0.168022	0.168022	0.168022	0.168022	0.168022	0.168022	0.165312	0.168022	0.168022	0.168022	0.168022	0.168022	0.165312	0.168022	0.168022	0.168022	0.168022	0.143631	0.0271003	0.127371	0.130081	0.151762	0.135501	0.0271003	0.132791	0.130081
54	JX912714	Hippocampus kelloggi	0.214092	0.181572	0.181572	0.181572	0.181572	0.176152	0.176152	0.176152	0.176152	0.176152	0.178862	0.176152	0.176152	0.168022	0.176152	0.176152	0.173442	0.165312	0.170732	0.170732	0.170732	0.170732	0.170732	0.170732	0.170732	0.170732	0.170732	0.168022	0.170732	0.170732	0.170732	0.170732	0.170732	0.168022	0.170732	0.170732	0.170732	0.170732	0.149051	0.0813008	0.130081	0.108401	0.168022	0.140921	0.0894309	0.127371	0.132791
55	EU930325	Hippocampus kuda	0.211382	0.157182	0.151762	0.151762	0.159892	0.165312	0.165312	0.165312	0.165312	0.165312	0.168022	0.165312	0.165312	0.162602	0.165312	0.165312	0.151762	0.154472	0.159892	0.159892	0.159892	0.159892	0.159892	0.159892	0.159892	0.159892	0.159892	0.157182	0.159892	0.159892	0.159892	0.159892	0.159892	0.157182	0.159892	0.159892	0.159892	0.159892	0.146341	0.00813008	0.121951	0.121951	0.143631	0.130081	0.00813008	0.127371	0.132791
56	GQ502158	Hippocampus mohnikei	0.224932	0.157182	0.162602	0.162602	0.159892	0.168022	0.168022	0.168022	0.168022	0.168022	0.170732	0.168022	0.168022	0.165312	0.168022	0.170732	0.178862	0.173442	0.170732	0.170732	0.170732	0.170732	0.170732	0.170732	0.170732	0.170732	0.170732	0.170732	0.170732	0.170732	0.170732	0.170732	0.170732	0.176152	0.170732	0.170732	0.170732	0.170732	0.143631	0.130081	0.138211	0.151762	0.162602	0.135501	0.135501	0.146341	0.121951
57	GQ502160	Hippocampus patagonicus	0.211382	0.170732	0.165312	0.165312	0.170732	0.159892	0.159892	0.159892	0.159892	0.159892	0.162602	0.159892	0.159892	0.151762	0.159892	0.159892	0.168022	0.149051	0.149051	0.149051	0.149051	0.149051	0.149051	0.149051	0.149051	0.149051	0.149051	0.151762	0.149051	0.149051	0.149051	0.149051	0.149051	0.151762	0.149051	0.149051	0.149051	0.149051	0.143631	0.119241	0.130081	0.127371	0.159892	0.140921	0.119241	0.127371	0.138211
58	GQ502125	Hippocampus planifrons	0.200542	0.146341	0.146341	0.146341	0.149051	0.146341	0.146341	0.146341	0.146341	0.146341	0.149051	0.146341	0.146341	0.138211	0.146341	0.143631	0.146341	0.132791	0.132791	0.132791	0.132791	0.132791	0.132791	0.132791	0.132791	0.132791	0.132791	0.130081	0.132791	0.132791	0.132791	0.132791	0.132791	0.135501	0.132791	0.132791	0.132791	0.132791	0.132791	0.108401	0.130081	0.127371	0.149051	0.138211	0.116531	0.138211	0.0921409
59	KF725694	Hippocampus reidi	0.214092	0.157182	0.151762	0.151762	0.159892	0.157182	0.157182	0.157182	0.157182	0.157182	0.159892	0.157182	0.157182	0.159892	0.157182	0.162602	0.149051	0.151762	0.157182	0.157182	0.157182	0.157182	0.157182	0.157182	0.157182	0.157182	0.157182	0.154472	0.157182	0.157182	0.157182	0.157182	0.157182	0.154472	0.157182	0.157182	0.157182	0.157182	0.143631	0.00271003	0.124661	0.124661	0.143631	0.124661	0.0135501	0.130081	0.130081
60	GQ502169	Hippocampus spinosissimus	0.189702	0.154472	0.154472	0.154472	0.157182	0.162602	0.162602	0.162602	0.162602	0.162602	0.165312	0.162602	0.162602	0.154472	0.162602	0.162602	0.159892	0.146341	0.151762	0.151762	0.151762	0.151762	0.151762	0.151762	0.151762	0.151762	0.151762	0.149051	0.151762	0.151762	0.151762	0.151762	0.151762	0.149051	0.151762	0.151762	0.151762	0.151762	0.138211	0.0623306	0.124661	0.116531	0.146341	0.130081	0.0731707	0.124661	0.127371
61	GQ502170	Hippocampus subelongatus	0.186992	0.157182	0.162602	0.162602	0.157182	0.157182	0.157182	0.157182	0.157182	0.157182	0.159892	0.157182	0.157182	0.149051	0.157182	0.154472	0.159892	0.149051	0.149051	0.149051	0.149051	0.149051	0.149051	0.149051	0.149051	0.149051	0.149051	0.146341	0.149051	0.149051	0.149051	0.149051	0.149051	0.151762	0.149051	0.149051	0.149051	0.149051	0.154472	0.121951	0	0.0731707	0.178862	0.146341	0.127371	0.0243902	0.121951
62	GQ502172	Hippocampus trimaculatus	0.178862	0.146341	0.151762	0.151762	0.149051	0.157182	0.157182	0.157182	0.157182	0.157182	0.154472	0.157182	0.157182	0.149051	0.157182	0.149051	0.146341	0.140921	0.140921	0.140921	0.140921	0.140921	0.140921	0.140921	0.140921	0.140921	0.140921	0.138211	0.140921	0.140921	0.140921	0.140921	0.140921	0.143631	0.140921	0.140921	0.140921	0.140921	0.146341	0.124661	0.119241	0.132791	0.173442	0.149051	0.132791	0.121951	0.0677507
63	MH745371	Hippocampus whitei	0.189702	0.178862	0.184282	0.184282	0.178862	0.170732	0.170732	0.170732	0.170732	0.170732	0.168022	0.170732	0.170732	0.162602	0.170732	0.168022	0.165312	0.149051	0.154472	0.154472	0.154472	0.154472	0.154472	0.154472	0.154472	0.154472	0.154472	0.151762	0.154472	0.154472	0.154472	0.154472	0.154472	0.151762	0.154472	0.154472	0.154472	0.154472	0.149051	0.135501	0.0433604	0.0813008	0.159892	0.143631	0.146341	0.0514905	0.113821
64	JQ842519	Hippocampus zosterae	0.200542	0.181572	0.186992	0.186992	0.184282	0.184282	0.184282	0.184282	0.184282	0.184282	0.186992	0.184282	0.184282	0.176152	0.184282	0.181572	0.178862	0.168022	0.173442	0.173442	0.173442	0.173442	0.173442	0.173442	0.173442	0.173442	0.173442	0.170732	0.173442	0.173442	0.173442	0.173442	0.173442	0.170732	0.173442	0.173442	0.173442	0.173442	0.146341	0.127371	0.127371	0.143631	0.168022	0.151762	0.132791	0.124661	0.168022
[truncated: 17 more columns]

## Sheet: Caption
Table. Estimates of Evolutionary Divergence between Sequences
The number of base differences per site from between sequences are shown. The analysis involved 65 nucleotide sequences. All positions containing gaps and missing data were eliminated. There were a total of 369 positions in the final dataset. Evolutionary analyses were conducted in MEGA7 [1].
1. Kumar S., Stecher G., and Tamura K. (2016). MEGA7: Molecular Evolutionary Genetics Analysis version 7.0 for bigger datasets.Molecular Biology and Evolution 33:1870-1874.
Disclaimer: Although utmost care has been taken to ensure the correctness of the caption, the caption text is provided "as is" without any warranty of any kind. Authors advise the user to carefully check the caption prior to its use for any purpose and report any errors or problems to the authors immediately (www.megasoftware.net). In no event shall the authors and their employers be liable for a…
